# Supplementary material for: Detection of post-vaccination enhanced dengue virus infection in macaques: An improved model for early assessment of dengue vaccines
Source: PLoS Pathog. 2019 Apr 22;15(4):e1007721. doi: 10.1371/journal.ppat.1007721 (PMC6497418; doi:10.1371/journal.ppat.1007721)
Supplement: S3 Data — (XLSX) [file ppat.1007721.s016.xlsx]

## Sheet: PRNT50_2018Jan17
group	time	type	monkey	logval
G1_DPIV/Alum	0	DEN1	AF104	1.52478
G1_DPIV/Alum	28	DEN1	AF104	2.55282
G1_DPIV/Alum	56	DEN1	AF104	3.68856
G1_DPIV/Alum	112	DEN1	AF104	3.11202
G1_DPIV/Alum	173	DEN1	AF104	2.63909
G1_DPIV/Alum	224	DEN1	AF104	2.71692
G1_DPIV/Alum	254	DEN1	AF104	3.36838
G1_DPIV/Alum	309	DEN1	AF104	4.49485
G1_DPIV/Alum	0	DEN2	AF104	0.69897
G1_DPIV/Alum	28	DEN2	AF104	3.01639
G1_DPIV/Alum	56	DEN2	AF104	3.718
G1_DPIV/Alum	112	DEN2	AF104	2.95895
G1_DPIV/Alum	173	DEN2	AF104	2.81383
G1_DPIV/Alum	224	DEN2	AF104	2.75117
G1_DPIV/Alum	254	DEN2	AF104	3.24293
G1_DPIV/Alum	309	DEN2	AF104	4.49485
G1_DPIV/Alum	0	DEN3	AF104	2.05167
G1_DPIV/Alum	28	DEN3	AF104	2.23373
G1_DPIV/Alum	56	DEN3	AF104	2.81956
G1_DPIV/Alum	112	DEN3	AF104	2.3196
G1_DPIV/Alum	173	DEN3	AF104	2.39645
G1_DPIV/Alum	224	DEN3	AF104	2.26747
G1_DPIV/Alum	254	DEN3	AF104	2.78401
G1_DPIV/Alum	309	DEN3	AF104	3.72175
G1_DPIV/Alum	0	DEN4	AF104	1.29093
G1_DPIV/Alum	28	DEN4	AF104	1.98457
G1_DPIV/Alum	56	DEN4	AF104	3.31258
G1_DPIV/Alum	112	DEN4	AF104	2.23036
G1_DPIV/Alum	173	DEN4	AF104	2.42626
G1_DPIV/Alum	224	DEN4	AF104	2.5872
G1_DPIV/Alum	254	DEN4	AF104	2.4142
G1_DPIV/Alum	309	DEN4	AF104	4.4313
G1_DPIV/Alum	0	DEN1	AF124
G1_DPIV/Alum	28	DEN1	AF124	2.22856
G1_DPIV/Alum	56	DEN1	AF124	2.82364
G1_DPIV/Alum	112	DEN1	AF124	2.83444
G1_DPIV/Alum	173	DEN1	AF124	2.29256
G1_DPIV/Alum	224	DEN1	AF124	2.8225
G1_DPIV/Alum	254	DEN1	AF124	2.45789
G1_DPIV/Alum	309	DEN1	AF124	4.48031
G1_DPIV/Alum	0	DEN2	AF124	1.0858
G1_DPIV/Alum	28	DEN2	AF124	2.44674
G1_DPIV/Alum	56	DEN2	AF124	3.28036
G1_DPIV/Alum	112	DEN2	AF124	2.73494
G1_DPIV/Alum	173	DEN2	AF124	2.51201
G1_DPIV/Alum	224	DEN2	AF124	2.40498
G1_DPIV/Alum	254	DEN2	AF124	2.68201
G1_DPIV/Alum	309	DEN2	AF124	4.31195
G1_DPIV/Alum	0	DEN3	AF124	1.11944
G1_DPIV/Alum	28	DEN3	AF124	1.71354
G1_DPIV/Alum	56	DEN3	AF124	2.16414
G1_DPIV/Alum	112	DEN3	AF124	2.17295
G1_DPIV/Alum	173	DEN3	AF124	2.12533
G1_DPIV/Alum	224	DEN3	AF124	1.73123
G1_DPIV/Alum	254	DEN3	AF124	2.54354
G1_DPIV/Alum	309	DEN3	AF124	3.55245
G1_DPIV/Alum	0	DEN4	AF124	1.39657
G1_DPIV/Alum	28	DEN4	AF124	2.22396
G1_DPIV/Alum	56	DEN4	AF124	2.67035
G1_DPIV/Alum	112	DEN4	AF124	2.10171
G1_DPIV/Alum	173	DEN4	AF124	2.29241
G1_DPIV/Alum	224	DEN4	AF124	2.48452
G1_DPIV/Alum	254	DEN4	AF124	2.64045
G1_DPIV/Alum	309	DEN4	AF124	3.81065
G1_DPIV/Alum	0	DEN1	AF125	0.69897
G1_DPIV/Alum	28	DEN1	AF125	1.92107
G1_DPIV/Alum	56	DEN1	AF125	3.08759
G1_DPIV/Alum	112	DEN1	AF125	2.82348
G1_DPIV/Alum	173	DEN1	AF125	2.43622
G1_DPIV/Alum	224	DEN1	AF125	2.2761
G1_DPIV/Alum	254	DEN1	AF125	2.08501
G1_DPIV/Alum	309	DEN1	AF125	4.49485
G1_DPIV/Alum	0	DEN2	AF125	0.69897
G1_DPIV/Alum	28	DEN2	AF125	2.36737
G1_DPIV/Alum	56	DEN2	AF125	3.45011
G1_DPIV/Alum	112	DEN2	AF125	2.97999
G1_DPIV/Alum	173	DEN2	AF125	2.59885
G1_DPIV/Alum	224	DEN2	AF125	2.34572
G1_DPIV/Alum	254	DEN2	AF125	2.23758
G1_DPIV/Alum	309	DEN2	AF125	4.49485
G1_DPIV/Alum	0	DEN3	AF125	1.18366
G1_DPIV/Alum	28	DEN3	AF125	1.60432
G1_DPIV/Alum	56	DEN3	AF125	2.44613
G1_DPIV/Alum	112	DEN3	AF125	1.90335
G1_DPIV/Alum	173	DEN3	AF125	2.11085
G1_DPIV/Alum	224	DEN3	AF125	1.59269
G1_DPIV/Alum	254	DEN3	AF125	2.15333
G1_DPIV/Alum	309	DEN3	AF125	4.19342
G1_DPIV/Alum	0	DEN4	AF125	1.53543
G1_DPIV/Alum	28	DEN4	AF125	2.21143
G1_DPIV/Alum	56	DEN4	AF125	2.80732
G1_DPIV/Alum	112	DEN4	AF125	1.73927
G1_DPIV/Alum	173	DEN4	AF125	2.71763
G1_DPIV/Alum	224	DEN4	AF125	2.38865
G1_DPIV/Alum	254	DEN4	AF125	1.98763
G1_DPIV/Alum	309	DEN4	AF125	4.39942
G1_DPIV/Alum	0	DEN1	AF138	0.69897
G1_DPIV/Alum	28	DEN1	AF138	2.30998
G1_DPIV/Alum	56	DEN1	AF138	2.95911
G1_DPIV/Alum	112	DEN1	AF138	2.45547
G1_DPIV/Alum	173	DEN1	AF138	2.3854
G1_DPIV/Alum	224	DEN1	AF138	1.65914
G1_DPIV/Alum	254	DEN1	AF138	1.99313
G1_DPIV/Alum	309	DEN1	AF138	3.41803
G1_DPIV/Alum	0	DEN2	AF138	0.69897
G1_DPIV/Alum	28	DEN2	AF138	2.37486
G1_DPIV/Alum	56	DEN2	AF138	2.80569
G1_DPIV/Alum	112	DEN2	AF138	2.36615
G1_DPIV/Alum	173	DEN2	AF138	2.15305
G1_DPIV/Alum	224	DEN2	AF138	1.9185
G1_DPIV/Alum	254	DEN2	AF138	2.00252
G1_DPIV/Alum	309	DEN2	AF138	4.49485
G1_DPIV/Alum	0	DEN3	AF138	1.26174
G1_DPIV/Alum	28	DEN3	AF138	1.69121
G1_DPIV/Alum	56	DEN3	AF138	2.21747
G1_DPIV/Alum	112	DEN3	AF138	2.10262
G1_DPIV/Alum	173	DEN3	AF138	1.39323
G1_DPIV/Alum	224	DEN3	AF138	1.56504
G1_DPIV/Alum	254	DEN3	AF138	1.22883
G1_DPIV/Alum	309	DEN3	AF138	3.45792
G1_DPIV/Alum	0	DEN4	AF138	1.59869
G1_DPIV/Alum	28	DEN4	AF138	2.41958
G1_DPIV/Alum	56	DEN4	AF138	1.58581
G1_DPIV/Alum	112	DEN4	AF138	1.32699
G1_DPIV/Alum	173	DEN4	AF138	2.1334
G1_DPIV/Alum	224	DEN4	AF138	1.27035
G1_DPIV/Alum	254	DEN4	AF138	2.76228
G1_DPIV/Alum	309	DEN4	AF138	3.75761
G1_DPIV/Alum	0	DEN1	AG101
G1_DPIV/Alum	28	DEN1	AG101	1.95518
G1_DPIV/Alum	56	DEN1	AG101	3.17892
G1_DPIV/Alum	112	DEN1	AG101	3.35457
G1_DPIV/Alum	173	DEN1	AG101	3.04619
G1_DPIV/Alum	224	DEN1	AG101	2.72076
G1_DPIV/Alum	254	DEN1	AG101	2.86988
G1_DPIV/Alum	309	DEN1	AG101	3.64037
G1_DPIV/Alum	0	DEN2	AG101	0.69897
G1_DPIV/Alum	28	DEN2	AG101	2.39964
G1_DPIV/Alum	56	DEN2	AG101	3.57338
G1_DPIV/Alum	112	DEN2	AG101	2.46629
G1_DPIV/Alum	173	DEN2	AG101	2.79421
G1_DPIV/Alum	224	DEN2	AG101	2.44922
G1_DPIV/Alum	254	DEN2	AG101	2.90554
G1_DPIV/Alum	309	DEN2	AG101	4.3048
G1_DPIV/Alum	0	DEN3	AG101	0.69897
G1_DPIV/Alum	28	DEN3	AG101	1.93582
G1_DPIV/Alum	56	DEN3	AG101	2.56847
G1_DPIV/Alum	112	DEN3	AG101	2.45133
G1_DPIV/Alum	173	DEN3	AG101	2.28472
G1_DPIV/Alum	224	DEN3	AG101	2.10141
G1_DPIV/Alum	254	DEN3	AG101	2.24906
G1_DPIV/Alum	309	DEN3	AG101	3.84066
G1_DPIV/Alum	0	DEN4	AG101	1.45848
G1_DPIV/Alum	28	DEN4	AG101	2.19592
G1_DPIV/Alum	56	DEN4	AG101	3.08308
G1_DPIV/Alum	112	DEN4	AG101	2.2999
G1_DPIV/Alum	173	DEN4	AG101	3.07197
G1_DPIV/Alum	224	DEN4	AG101	2.85515
G1_DPIV/Alum	254	DEN4	AG101	2.61903
G1_DPIV/Alum	309	DEN4	AG101	4.49485
G1_DPIV/Alum	0	DEN1	AG119	0.69897
G1_DPIV/Alum	28	DEN1	AG119	1.82375
G1_DPIV/Alum	56	DEN1	AG119	3.29081
G1_DPIV/Alum	112	DEN1	AG119	3.61186
G1_DPIV/Alum	173	DEN1	AG119	2.53418
G1_DPIV/Alum	224	DEN1	AG119	2.65744
G1_DPIV/Alum	254	DEN1	AG119	2.60157
G1_DPIV/Alum	309	DEN1	AG119	3.81722
G1_DPIV/Alum	0	DEN2	AG119	0.69897
G1_DPIV/Alum	28	DEN2	AG119	2.59186
G1_DPIV/Alum	56	DEN2	AG119	3.93722
G1_DPIV/Alum	112	DEN2	AG119	2.94811
G1_DPIV/Alum	173	DEN2	AG119	2.96153
G1_DPIV/Alum	224	DEN2	AG119	2.95986
G1_DPIV/Alum	254	DEN2	AG119	2.37045
G1_DPIV/Alum	309	DEN2	AG119	3.53228
G1_DPIV/Alum	0	DEN3	AG119	1.08895
G1_DPIV/Alum	28	DEN3	AG119	2.12414
G1_DPIV/Alum	56	DEN3	AG119	3.55274
G1_DPIV/Alum	112	DEN3	AG119	3.19487
G1_DPIV/Alum	173	DEN3	AG119	2.6945
G1_DPIV/Alum	224	DEN3	AG119	1.96408
G1_DPIV/Alum	254	DEN3	AG119	2.44788
G1_DPIV/Alum	309	DEN3	AG119	3.89817
G1_DPIV/Alum	0	DEN4	AG119	1.46317
G1_DPIV/Alum	28	DEN4	AG119	1.69546
G1_DPIV/Alum	56	DEN4	AG119	2.69069
G1_DPIV/Alum	112	DEN4	AG119	2.62037
G1_DPIV/Alum	173	DEN4	AG119	2.62788
G1_DPIV/Alum	224	DEN4	AG119	3.36202
G1_DPIV/Alum	254	DEN4	AG119	2.54336
G1_DPIV/Alum	309	DEN4	AG119	3.75685
G1_DPIV/Alum	0	DEN1	AG125	1.19816
G1_DPIV/Alum	28	DEN1	AG125	2.29289
G1_DPIV/Alum	56	DEN1	AG125	3.5084
G1_DPIV/Alum	112	DEN1	AG125	3.55174
G1_DPIV/Alum	173	DEN1	AG125	2.88891
G1_DPIV/Alum	224	DEN1	AG125	3.06576
G1_DPIV/Alum	254	DEN1	AG125	2.96199
G1_DPIV/Alum	309	DEN1	AG125	4.49485
G1_DPIV/Alum	0	DEN2	AG125	1.2128
G1_DPIV/Alum	28	DEN2	AG125	2.50808
G1_DPIV/Alum	56	DEN2	AG125	4.12665
G1_DPIV/Alum	112	DEN2	AG125	3.50923
G1_DPIV/Alum	173	DEN2	AG125	3.13434
G1_DPIV/Alum	224	DEN2	AG125	2.79998
G1_DPIV/Alum	254	DEN2	AG125	3.31711
G1_DPIV/Alum	309	DEN2	AG125	4.49485
G1_DPIV/Alum	0	DEN3	AG125	1.58982
G1_DPIV/Alum	28	DEN3	AG125	2.43065
G1_DPIV/Alum	56	DEN3	AG125	3.42009
G1_DPIV/Alum	112	DEN3	AG125	2.96007
G1_DPIV/Alum	173	DEN3	AG125	2.47219
G1_DPIV/Alum	224	DEN3	AG125	2.37966
G1_DPIV/Alum	254	DEN3	AG125	2.90398
G1_DPIV/Alum	309	DEN3	AG125	3.42252
G1_DPIV/Alum	0	DEN4	AG125	1.59168
G1_DPIV/Alum	28	DEN4	AG125	2.08638
G1_DPIV/Alum	56	DEN4	AG125	3.34909
G1_DPIV/Alum	112	DEN4	AG125	2.41152
G1_DPIV/Alum	173	DEN4	AG125	2.81676
G1_DPIV/Alum	224	DEN4	AG125	3.41602
G1_DPIV/Alum	254	DEN4	AG125	2.7498
G1_DPIV/Alum	309	DEN4	AG125	4.49485
G1_DPIV/Alum	0	DEN1	AG135	1.4563
G1_DPIV/Alum	28	DEN1	AG135	2.17121
G1_DPIV/Alum	56	DEN1	AG135	3.15617
G1_DPIV/Alum	112	DEN1	AG135	2.32868
G1_DPIV/Alum	173	DEN1	AG135	2.06404
G1_DPIV/Alum	224	DEN1	AG135	1.28172
G1_DPIV/Alum	254	DEN1	AG135	1.81017
G1_DPIV/Alum	309	DEN1	AG135	4.111
G1_DPIV/Alum	0	DEN2	AG135	0.69897
G1_DPIV/Alum	28	DEN2	AG135	2.09416
G1_DPIV/Alum	56	DEN2	AG135	3.51411
G1_DPIV/Alum	112	DEN2	AG135	2.28026
G1_DPIV/Alum	173	DEN2	AG135	2.52746
G1_DPIV/Alum	224	DEN2	AG135	2.23932
G1_DPIV/Alum	254	DEN2	AG135	2.33411
G1_DPIV/Alum	309	DEN2	AG135	4.49485
G1_DPIV/Alum	0	DEN3	AG135	0.69897
G1_DPIV/Alum	28	DEN3	AG135	2.138
G1_DPIV/Alum	56	DEN3	AG135	2.44196
G1_DPIV/Alum	112	DEN3	AG135	2.34258
G1_DPIV/Alum	173	DEN3	AG135	2.69389
G1_DPIV/Alum	224	DEN3	AG135	1.41235
G1_DPIV/Alum	254	DEN3	AG135	1.84345
G1_DPIV/Alum	309	DEN3	AG135	3.28397
G1_DPIV/Alum	0	DEN4	AG135	1.82804
G1_DPIV/Alum	28	DEN4	AG135	1.7736
G1_DPIV/Alum	56	DEN4	AG135	3.01711
G1_DPIV/Alum	112	DEN4	AG135	1.60754
G1_DPIV/Alum	173	DEN4	AG135	2.14248
G1_DPIV/Alum	224	DEN4	AG135	1.67163
G1_DPIV/Alum	254	DEN4	AG135	2.34156
G1_DPIV/Alum	309	DEN4	AG135	4.34414
G1_DPIV/Alum	0	DEN1	AG169	0.69897
G1_DPIV/Alum	28	DEN1	AG169	2.16548
G1_DPIV/Alum	56	DEN1	AG169	2.9352
G1_DPIV/Alum	112	DEN1	AG169	2.99599
G1_DPIV/Alum	173	DEN1	AG169	2.84938
G1_DPIV/Alum	224	DEN1	AG169	2.68947
G1_DPIV/Alum	254	DEN1	AG169	2.51232
G1_DPIV/Alum	309	DEN1	AG169	4.49485
G1_DPIV/Alum	0	DEN2	AG169	0.69897
G1_DPIV/Alum	28	DEN2	AG169	2.36328
G1_DPIV/Alum	56	DEN2	AG169	3.16673
G1_DPIV/Alum	112	DEN2	AG169	2.60479
G1_DPIV/Alum	173	DEN2	AG169	3.05085
G1_DPIV/Alum	224	DEN2	AG169	3.03748
G1_DPIV/Alum	254	DEN2	AG169	3.13591
G1_DPIV/Alum	309	DEN2	AG169	4.49485
G1_DPIV/Alum	0	DEN3	AG169	1.09657
G1_DPIV/Alum	28	DEN3	AG169	2.28313
G1_DPIV/Alum	56	DEN3	AG169	2.56672
G1_DPIV/Alum	112	DEN3	AG169	2.69528
G1_DPIV/Alum	173	DEN3	AG169	3.12341
G1_DPIV/Alum	224	DEN3	AG169	2.47046
G1_DPIV/Alum	254	DEN3	AG169	2.64884
G1_DPIV/Alum	309	DEN3	AG169	3.72297
G1_DPIV/Alum	0	DEN4	AG169	1.47397
G1_DPIV/Alum	28	DEN4	AG169	1.93571
G1_DPIV/Alum	56	DEN4	AG169	2.47768
G1_DPIV/Alum	112	DEN4	AG169	2.16154
G1_DPIV/Alum	173	DEN4	AG169	2.73782
G1_DPIV/Alum	224	DEN4	AG169	2.61796
G1_DPIV/Alum	254	DEN4	AG169	2.15593
G1_DPIV/Alum	309	DEN4	AG169	4.26274
G1_DPIV/Alum	0	DEN1	AG177	1.13623
G1_DPIV/Alum	28	DEN1	AG177	2.39415
G1_DPIV/Alum	56	DEN1	AG177	2.39604
G1_DPIV/Alum	112	DEN1	AG177	1.97938
G1_DPIV/Alum	173	DEN1	AG177	2.45214
G1_DPIV/Alum	224	DEN1	AG177	1.89004
G1_DPIV/Alum	254	DEN1	AG177	2.14155
G1_DPIV/Alum	309	DEN1	AG177	3.86125
G1_DPIV/Alum	0	DEN2	AG177	0.69897
G1_DPIV/Alum	28	DEN2	AG177	2.24311
G1_DPIV/Alum	56	DEN2	AG177	2.85229
G1_DPIV/Alum	112	DEN2	AG177	2.08384
G1_DPIV/Alum	173	DEN2	AG177	2.47887
G1_DPIV/Alum	224	DEN2	AG177	2.22259
G1_DPIV/Alum	254	DEN2	AG177	2.55896
G1_DPIV/Alum	309	DEN2	AG177	4.49485
G1_DPIV/Alum	0	DEN3	AG177	1.00517
G1_DPIV/Alum	28	DEN3	AG177	1.54751
G1_DPIV/Alum	56	DEN3	AG177	1.88849
G1_DPIV/Alum	112	DEN3	AG177	2.831
G1_DPIV/Alum	173	DEN3	AG177	1.96754
G1_DPIV/Alum	224	DEN3	AG177	2.0475
G1_DPIV/Alum	254	DEN3	AG177	2.26635
G1_DPIV/Alum	309	DEN3	AG177	3.37654
G1_DPIV/Alum	0	DEN4	AG177	1.60015
G1_DPIV/Alum	28	DEN4	AG177	2.06169
G1_DPIV/Alum	56	DEN4	AG177	2.26701
G1_DPIV/Alum	112	DEN4	AG177	1.56995
G1_DPIV/Alum	173	DEN4	AG177	2.30323
G1_DPIV/Alum	224	DEN4	AG177	2.34159
G1_DPIV/Alum	254	DEN4	AG177	1.85388
G1_DPIV/Alum	309	DEN4	AG177	4.47885
G2_DPIV/AS03B	0	DEN1	AE107	0.69897
G2_DPIV/AS03B	28	DEN1	AE107	1.67682
G2_DPIV/AS03B	56	DEN1	AE107	2.26127
G2_DPIV/AS03B	112	DEN1	AE107	2.33241
G2_DPIV/AS03B	173	DEN1	AE107	2.66536
G2_DPIV/AS03B	224	DEN1	AE107	2.70886
G2_DPIV/AS03B	254	DEN1	AE107	1.91199
G2_DPIV/AS03B	309	DEN1	AE107	3.69102
G2_DPIV/AS03B	0	DEN2	AE107	0.69897
G2_DPIV/AS03B	28	DEN2	AE107	1.72738
G2_DPIV/AS03B	56	DEN2	AE107	2.67456
G2_DPIV/AS03B	112	DEN2	AE107	1.96325
G2_DPIV/AS03B	173	DEN2	AE107	2.8593
G2_DPIV/AS03B	224	DEN2	AE107	2.49163
G2_DPIV/AS03B	254	DEN2	AE107	2.11516
G2_DPIV/AS03B	309	DEN2	AE107	3.11932
G2_DPIV/AS03B	0	DEN3	AE107	1.2761
G2_DPIV/AS03B	28	DEN3	AE107	1.29017
G2_DPIV/AS03B	56	DEN3	AE107	1.84651
G2_DPIV/AS03B	112	DEN3	AE107	2.39609
G2_DPIV/AS03B	173	DEN3	AE107	1.60452
G2_DPIV/AS03B	224	DEN3	AE107	2.25775
G2_DPIV/AS03B	254	DEN3	AE107	1.67197
G2_DPIV/AS03B	309	DEN3	AE107	2.94474
G2_DPIV/AS03B	0	DEN4	AE107	1.47862
G2_DPIV/AS03B	28	DEN4	AE107	2.02368
G2_DPIV/AS03B	56	DEN4	AE107	4.0175
G2_DPIV/AS03B	112	DEN4	AE107	1.55299
G2_DPIV/AS03B	173	DEN4	AE107	2.13424
G2_DPIV/AS03B	224	DEN4	AE107	1.79597
G2_DPIV/AS03B	254	DEN4	AE107	2.75981
G2_DPIV/AS03B	309	DEN4	AE107	3.64597
G2_DPIV/AS03B	0	DEN1	AE87	0.69897
G2_DPIV/AS03B	28	DEN1	AE87	1.6054
G2_DPIV/AS03B	56	DEN1	AE87	2.79154
G2_DPIV/AS03B	112	DEN1	AE87	2.44329
G2_DPIV/AS03B	173	DEN1	AE87	2.42033
G2_DPIV/AS03B	224	DEN1	AE87	2.23586
G2_DPIV/AS03B	254	DEN1	AE87	2.33987
G2_DPIV/AS03B	309	DEN1	AE87	4.49485
G2_DPIV/AS03B	0	DEN2	AE87
G2_DPIV/AS03B	28	DEN2	AE87	1.96819
G2_DPIV/AS03B	56	DEN2	AE87	3.64631
G2_DPIV/AS03B	112	DEN2	AE87	2.8003
G2_DPIV/AS03B	173	DEN2	AE87	2.37769
G2_DPIV/AS03B	224	DEN2	AE87	2.4976
G2_DPIV/AS03B	254	DEN2	AE87	2.29871
G2_DPIV/AS03B	309	DEN2	AE87	3.98247
G2_DPIV/AS03B	0	DEN3	AE87	1.32326
G2_DPIV/AS03B	28	DEN3	AE87	1.36731
G2_DPIV/AS03B	56	DEN3	AE87	2.32411
G2_DPIV/AS03B	112	DEN3	AE87	1.87943
G2_DPIV/AS03B	173	DEN3	AE87	1.38238
G2_DPIV/AS03B	224	DEN3	AE87	2.04977
G2_DPIV/AS03B	254	DEN3	AE87	1.62078
G2_DPIV/AS03B	309	DEN3	AE87	3.29536
G2_DPIV/AS03B	0	DEN4	AE87	1.13757
G2_DPIV/AS03B	28	DEN4	AE87	1.89544
G2_DPIV/AS03B	56	DEN4	AE87	2.75643
G2_DPIV/AS03B	112	DEN4	AE87	2.109
G2_DPIV/AS03B	173	DEN4	AE87	2.20509
G2_DPIV/AS03B	224	DEN4	AE87	1.99954
G2_DPIV/AS03B	254	DEN4	AE87	2.74212
G2_DPIV/AS03B	309	DEN4	AE87	4.36901
G2_DPIV/AS03B	0	DEN1	AF122	1.20415
G2_DPIV/AS03B	28	DEN1	AF122	2.30604
G2_DPIV/AS03B	56	DEN1	AF122	4.49485
G2_DPIV/AS03B	112	DEN1	AF122	4.49485
G2_DPIV/AS03B	173	DEN1	AF122	3.749
G2_DPIV/AS03B	224	DEN1	AF122	3.25114
G2_DPIV/AS03B	254	DEN1	AF122	2.95923
G2_DPIV/AS03B	309	DEN1	AF122	3.68086
G2_DPIV/AS03B	0	DEN2	AF122	0.69897
G2_DPIV/AS03B	28	DEN2	AF122	2.13094
G2_DPIV/AS03B	56	DEN2	AF122	4.2552
G2_DPIV/AS03B	112	DEN2	AF122	4.05335
G2_DPIV/AS03B	173	DEN2	AF122	2.86384
G2_DPIV/AS03B	224	DEN2	AF122	2.90339
G2_DPIV/AS03B	254	DEN2	AF122	3.0392
G2_DPIV/AS03B	309	DEN2	AF122	4.49485
G2_DPIV/AS03B	0	DEN3	AF122	0.69897
G2_DPIV/AS03B	28	DEN3	AF122	1.40814
G2_DPIV/AS03B	56	DEN3	AF122	2.46946
G2_DPIV/AS03B	112	DEN3	AF122	2.4942
G2_DPIV/AS03B	173	DEN3	AF122	2.24829
G2_DPIV/AS03B	224	DEN3	AF122	2.58074
G2_DPIV/AS03B	254	DEN3	AF122	2.31043
G2_DPIV/AS03B	309	DEN3	AF122	3.48089
G2_DPIV/AS03B	0	DEN4	AF122	1.3893
G2_DPIV/AS03B	28	DEN4	AF122	2.24484
G2_DPIV/AS03B	56	DEN4	AF122	4.36753
G2_DPIV/AS03B	112	DEN4	AF122	3.00632
G2_DPIV/AS03B	173	DEN4	AF122	3.01651
G2_DPIV/AS03B	224	DEN4	AF122	2.94858
G2_DPIV/AS03B	254	DEN4	AF122	3.06459
G2_DPIV/AS03B	309	DEN4	AF122	4.49485
G2_DPIV/AS03B	0	DEN1	AF167	0.69897
G2_DPIV/AS03B	28	DEN1	AF167	0.69897
G2_DPIV/AS03B	56	DEN1	AF167	2.31842
G2_DPIV/AS03B	112	DEN1	AF167	2.39591
G2_DPIV/AS03B	173	DEN1	AF167	2.07124
G2_DPIV/AS03B	224	DEN1	AF167	1.73023
G2_DPIV/AS03B	254	DEN1	AF167	1.77194
G2_DPIV/AS03B	309	DEN1	AF167	4.49485
G2_DPIV/AS03B	0	DEN2	AF167	0.69897
G2_DPIV/AS03B	28	DEN2	AF167	2.09735
G2_DPIV/AS03B	56	DEN2	AF167	3.42335
G2_DPIV/AS03B	112	DEN2	AF167	2.43313
G2_DPIV/AS03B	173	DEN2	AF167	2.17815
G2_DPIV/AS03B	224	DEN2	AF167	2.04841
G2_DPIV/AS03B	254	DEN2	AF167	1.91986
G2_DPIV/AS03B	309	DEN2	AF167	4.43318
G2_DPIV/AS03B	0	DEN3	AF167	0.69897
G2_DPIV/AS03B	28	DEN3	AF167
G2_DPIV/AS03B	56	DEN3	AF167	1.32718
G2_DPIV/AS03B	112	DEN3	AF167	1.59604
G2_DPIV/AS03B	173	DEN3	AF167	1.00589
G2_DPIV/AS03B	224	DEN3	AF167	1.00034
G2_DPIV/AS03B	254	DEN3	AF167	1.24527
G2_DPIV/AS03B	309	DEN3	AF167	4.25346
G2_DPIV/AS03B	0	DEN4	AF167	1
G2_DPIV/AS03B	28	DEN4	AF167	1.44205
G2_DPIV/AS03B	56	DEN4	AF167	3.21593
G2_DPIV/AS03B	112	DEN4	AF167	2.02379
G2_DPIV/AS03B	173	DEN4	AF167	2.22768
G2_DPIV/AS03B	224	DEN4	AF167	2.17613
G2_DPIV/AS03B	254	DEN4	AF167	2.36651
G2_DPIV/AS03B	309	DEN4	AF167	4.49485
G2_DPIV/AS03B	0	DEN1	AF50	0.69897
G2_DPIV/AS03B	28	DEN1	AF50	2.35926
G2_DPIV/AS03B	56	DEN1	AF50	4.07974
G2_DPIV/AS03B	112	DEN1	AF50	4.11602
G2_DPIV/AS03B	173	DEN1	AF50	3.6439
G2_DPIV/AS03B	224	DEN1	AF50	3.14337
G2_DPIV/AS03B	254	DEN1	AF50	3.06686
G2_DPIV/AS03B	309	DEN1	AF50	4.49485
G2_DPIV/AS03B	0	DEN2	AF50	0.69897
G2_DPIV/AS03B	28	DEN2	AF50	2.46173
G2_DPIV/AS03B	56	DEN2	AF50	4.10209
G2_DPIV/AS03B	112	DEN2	AF50	2.96374
G2_DPIV/AS03B	173	DEN2	AF50	2.66687
G2_DPIV/AS03B	224	DEN2	AF50	2.50807
G2_DPIV/AS03B	254	DEN2	AF50	2.64966
G2_DPIV/AS03B	309	DEN2	AF50	4.31015
G2_DPIV/AS03B	0	DEN3	AF50	1.18581
G2_DPIV/AS03B	28	DEN3	AF50	1.85924
G2_DPIV/AS03B	56	DEN3	AF50	2.3635
G2_DPIV/AS03B	112	DEN3	AF50	2.63345
G2_DPIV/AS03B	173	DEN3	AF50	2.25516
G2_DPIV/AS03B	224	DEN3	AF50	2.52065
G2_DPIV/AS03B	254	DEN3	AF50	2.34527
G2_DPIV/AS03B	309	DEN3	AF50	3.61968
G2_DPIV/AS03B	0	DEN4	AF50	1.68491
G2_DPIV/AS03B	28	DEN4	AF50	2.05843
G2_DPIV/AS03B	56	DEN4	AF50	3.11707
G2_DPIV/AS03B	112	DEN4	AF50	1.85154
G2_DPIV/AS03B	173	DEN4	AF50	2.38283
G2_DPIV/AS03B	224	DEN4	AF50	2.51738
G2_DPIV/AS03B	254	DEN4	AF50	2.89928
G2_DPIV/AS03B	309	DEN4	AF50	3.80005
G2_DPIV/AS03B	0	DEN1	AG117	0.69897
G2_DPIV/AS03B	28	DEN1	AG117	1.84395
G2_DPIV/AS03B	56	DEN1	AG117	3.34877
G2_DPIV/AS03B	112	DEN1	AG117	3.33832
G2_DPIV/AS03B	173	DEN1	AG117	2.40679
G2_DPIV/AS03B	224	DEN1	AG117	3.224
G2_DPIV/AS03B	254	DEN1	AG117	2.46719
G2_DPIV/AS03B	309	DEN1	AG117	3.94516
G2_DPIV/AS03B	0	DEN2	AG117	0.69897
G2_DPIV/AS03B	28	DEN2	AG117	2.00433
G2_DPIV/AS03B	56	DEN2	AG117	3.1516
G2_DPIV/AS03B	112	DEN2	AG117	2.72862
G2_DPIV/AS03B	173	DEN2	AG117	3.08368
G2_DPIV/AS03B	224	DEN2	AG117	2.43957
G2_DPIV/AS03B	254	DEN2	AG117	2.41275
G2_DPIV/AS03B	309	DEN2	AG117	4.49485
G2_DPIV/AS03B	0	DEN3	AG117	1.49203
G2_DPIV/AS03B	28	DEN3	AG117	1.60962
G2_DPIV/AS03B	56	DEN3	AG117	2.83132
G2_DPIV/AS03B	112	DEN3	AG117	2.63743
G2_DPIV/AS03B	173	DEN3	AG117	2.47069
G2_DPIV/AS03B	224	DEN3	AG117	2.40863
G2_DPIV/AS03B	254	DEN3	AG117	1.99949
G2_DPIV/AS03B	309	DEN3	AG117	3.76086
G2_DPIV/AS03B	0	DEN4	AG117	1.59813
G2_DPIV/AS03B	28	DEN4	AG117	1.84255
G2_DPIV/AS03B	56	DEN4	AG117	3.42257
G2_DPIV/AS03B	112	DEN4	AG117	2.33113
G2_DPIV/AS03B	173	DEN4	AG117	2.58788
G2_DPIV/AS03B	224	DEN4	AG117	2.14536
G2_DPIV/AS03B	254	DEN4	AG117	2.74765
G2_DPIV/AS03B	309	DEN4	AG117	4.49485
G2_DPIV/AS03B	0	DEN1	AG35	1.09565
G2_DPIV/AS03B	28	DEN1	AG35	2.22671
G2_DPIV/AS03B	56	DEN1	AG35	2.86688
G2_DPIV/AS03B	112	DEN1	AG35	3.79748
G2_DPIV/AS03B	173	DEN1	AG35	2.42388
G2_DPIV/AS03B	224	DEN1	AG35	3.00713
G2_DPIV/AS03B	254	DEN1	AG35	1.98413
G2_DPIV/AS03B	309	DEN1	AG35	3.8063
G2_DPIV/AS03B	0	DEN2	AG35	0.69897
G2_DPIV/AS03B	28	DEN2	AG35	2.09669
G2_DPIV/AS03B	56	DEN2	AG35	2.84242
G2_DPIV/AS03B	112	DEN2	AG35	2.2576
G2_DPIV/AS03B	173	DEN2	AG35	2.18524
G2_DPIV/AS03B	224	DEN2	AG35	1.83061
G2_DPIV/AS03B	254	DEN2	AG35	2.39063
G2_DPIV/AS03B	309	DEN2	AG35	4.49485
G2_DPIV/AS03B	0	DEN3	AG35	1.53655
G2_DPIV/AS03B	28	DEN3	AG35	1.65683
G2_DPIV/AS03B	56	DEN3	AG35	2.48696
G2_DPIV/AS03B	112	DEN3	AG35	2.23632
G2_DPIV/AS03B	173	DEN3	AG35	1.69885
G2_DPIV/AS03B	224	DEN3	AG35	1.89123
G2_DPIV/AS03B	254	DEN3	AG35	1.89298
G2_DPIV/AS03B	309	DEN3	AG35	2.97138
G2_DPIV/AS03B	0	DEN4	AG35	1.3898
G2_DPIV/AS03B	28	DEN4	AG35	1.66295
G2_DPIV/AS03B	56	DEN4	AG35	2.66782
G2_DPIV/AS03B	112	DEN4	AG35	1.70807
G2_DPIV/AS03B	173	DEN4	AG35	2.06145
G2_DPIV/AS03B	224	DEN4	AG35	1.73483
G2_DPIV/AS03B	254	DEN4	AG35	1.9281
G2_DPIV/AS03B	309	DEN4	AG35	3.42945
G2_DPIV/AS03B	0	DEN1	AG77	0.69897
G2_DPIV/AS03B	28	DEN1	AG77	2.31829
G2_DPIV/AS03B	56	DEN1	AG77	2.83857
G2_DPIV/AS03B	112	DEN1	AG77	2.9198
G2_DPIV/AS03B	173	DEN1	AG77	2.25856
G2_DPIV/AS03B	224	DEN1	AG77	2.99216
G2_DPIV/AS03B	254	DEN1	AG77	2.64197
G2_DPIV/AS03B	309	DEN1	AG77	3.59614
G2_DPIV/AS03B	0	DEN2	AG77	0.69897
G2_DPIV/AS03B	28	DEN2	AG77	1.83414
G2_DPIV/AS03B	56	DEN2	AG77	3.42247
G2_DPIV/AS03B	112	DEN2	AG77	2.87058
G2_DPIV/AS03B	173	DEN2	AG77	2.58928
G2_DPIV/AS03B	224	DEN2	AG77	2.27736
G2_DPIV/AS03B	254	DEN2	AG77	2.48081
G2_DPIV/AS03B	309	DEN2	AG77	4.49485
G2_DPIV/AS03B	0	DEN3	AG77	1.16229
G2_DPIV/AS03B	28	DEN3	AG77	1.65592
G2_DPIV/AS03B	56	DEN3	AG77	2.54572
G2_DPIV/AS03B	112	DEN3	AG77	2.63833
G2_DPIV/AS03B	173	DEN3	AG77	1.90283
G2_DPIV/AS03B	224	DEN3	AG77	2.49041
G2_DPIV/AS03B	254	DEN3	AG77	1.97701
G2_DPIV/AS03B	309	DEN3	AG77	3.62763
G2_DPIV/AS03B	0	DEN4	AG77	1.3549
G2_DPIV/AS03B	28	DEN4	AG77	2.47407
G2_DPIV/AS03B	56	DEN4	AG77	3.4108
G2_DPIV/AS03B	112	DEN4	AG77	2.08285
G2_DPIV/AS03B	173	DEN4	AG77	2.63829
G2_DPIV/AS03B	224	DEN4	AG77	2.55013
G2_DPIV/AS03B	254	DEN4	AG77	2.4217
G2_DPIV/AS03B	309	DEN4	AG77	4.37585
G2_DPIV/AS03B	0	DEN1	AH44	0.69897
G2_DPIV/AS03B	28	DEN1	AH44	1.26656
G2_DPIV/AS03B	56	DEN1	AH44	2.46627
G2_DPIV/AS03B	112	DEN1	AH44	2.043
G2_DPIV/AS03B	173	DEN1	AH44	2.80747
G2_DPIV/AS03B	224	DEN1	AH44	2.09378
G2_DPIV/AS03B	254	DEN1	AH44	1.85899
G2_DPIV/AS03B	309	DEN1	AH44	4.49485
G2_DPIV/AS03B	0	DEN2	AH44	0.69897
G2_DPIV/AS03B	28	DEN2	AH44	1.94424
G2_DPIV/AS03B	56	DEN2	AH44	3.00137
G2_DPIV/AS03B	112	DEN2	AH44	2.39178
G2_DPIV/AS03B	173	DEN2	AH44	2.30548
G2_DPIV/AS03B	224	DEN2	AH44	2.79856
G2_DPIV/AS03B	254	DEN2	AH44	2.2281
G2_DPIV/AS03B	309	DEN2	AH44	3.50383
G2_DPIV/AS03B	0	DEN3	AH44	0.69897
G2_DPIV/AS03B	28	DEN3	AH44	1.54524
G2_DPIV/AS03B	56	DEN3	AH44	2.09127
G2_DPIV/AS03B	112	DEN3	AH44	2.2757
G2_DPIV/AS03B	173	DEN3	AH44	1.67881
G2_DPIV/AS03B	224	DEN3	AH44	2.20013
G2_DPIV/AS03B	254	DEN3	AH44	1.56556
G2_DPIV/AS03B	309	DEN3	AH44	3.01961
G2_DPIV/AS03B	0	DEN4	AH44	1.14349
G2_DPIV/AS03B	28	DEN4	AH44	1.97444
G2_DPIV/AS03B	56	DEN4	AH44	4.49485
G2_DPIV/AS03B	112	DEN4	AH44	2.3226
G2_DPIV/AS03B	173	DEN4	AH44	2.20105
G2_DPIV/AS03B	224	DEN4	AH44	2.11987
G2_DPIV/AS03B	254	DEN4	AH44	2.70312
G2_DPIV/AS03B	309	DEN4	AH44	4.18818
G2_DPIV/AS03B	0	DEN1	AH69	2.13826
G2_DPIV/AS03B	28	DEN1	AH69	2.353
G2_DPIV/AS03B	56	DEN1	AH69	2.90263
G2_DPIV/AS03B	112	DEN1	AH69	3.51713
G2_DPIV/AS03B	173	DEN1	AH69	2.888
G2_DPIV/AS03B	224	DEN1	AH69	3.06352
G2_DPIV/AS03B	254	DEN1	AH69	3.14771
G2_DPIV/AS03B	309	DEN1	AH69	3.54637
G2_DPIV/AS03B	0	DEN2	AH69
G2_DPIV/AS03B	28	DEN2	AH69	1.81331
G2_DPIV/AS03B	56	DEN2	AH69	3.41277
G2_DPIV/AS03B	112	DEN2	AH69	2.94019
G2_DPIV/AS03B	173	DEN2	AH69	2.75767
G2_DPIV/AS03B	224	DEN2	AH69	2.97856
G2_DPIV/AS03B	254	DEN2	AH69	2.98749
G2_DPIV/AS03B	309	DEN2	AH69	4.49485
G2_DPIV/AS03B	0	DEN3	AH69	0.69897
G2_DPIV/AS03B	28	DEN3	AH69	1.13678
G2_DPIV/AS03B	56	DEN3	AH69	2.351
G2_DPIV/AS03B	112	DEN3	AH69	2.66812
G2_DPIV/AS03B	173	DEN3	AH69	2.04648
G2_DPIV/AS03B	224	DEN3	AH69	2.44831
G2_DPIV/AS03B	254	DEN3	AH69	2.39109
G2_DPIV/AS03B	309	DEN3	AH69	3.96226
G2_DPIV/AS03B	0	DEN4	AH69	1.13649
G2_DPIV/AS03B	28	DEN4	AH69	1.62477
G2_DPIV/AS03B	56	DEN4	AH69	3.51942
G2_DPIV/AS03B	112	DEN4	AH69	2.09714
G2_DPIV/AS03B	173	DEN4	AH69	2.913
G2_DPIV/AS03B	224	DEN4	AH69	2.32754
G2_DPIV/AS03B	254	DEN4	AH69	2.95707
G2_DPIV/AS03B	309	DEN4	AH69	4.47759
G3_DPIV4µg/Alum	0	DEN1	AG10	0.69897
G3_DPIV4µg/Alum	28	DEN1	AG10	2.65328
G3_DPIV4µg/Alum	56	DEN1	AG10	3.23298
G3_DPIV4µg/Alum	112	DEN1	AG10	3.46559
G3_DPIV4µg/Alum	168	DEN1	AG10	3.31064
G3_DPIV4µg/Alum	224	DEN1	AG10	2.97805
G3_DPIV4µg/Alum	254	DEN1	AG10	2.97943
G3_DPIV4µg/Alum	321	DEN1	AG10	4.49485
G3_DPIV4µg/Alum	0	DEN2	AG10	0.69897
G3_DPIV4µg/Alum	28	DEN2	AG10	2.39764
G3_DPIV4µg/Alum	56	DEN2	AG10	2.9585
G3_DPIV4µg/Alum	112	DEN2	AG10	2.70002
G3_DPIV4µg/Alum	168	DEN2	AG10	3.08912
G3_DPIV4µg/Alum	224	DEN2	AG10	2.85858
G3_DPIV4µg/Alum	254	DEN2	AG10	3.42315
G3_DPIV4µg/Alum	321	DEN2	AG10	4.49485
G3_DPIV4µg/Alum	0	DEN3	AG10	0.69897
G3_DPIV4µg/Alum	28	DEN3	AG10	2.98555
G3_DPIV4µg/Alum	56	DEN3	AG10	3.02666
G3_DPIV4µg/Alum	112	DEN3	AG10	2.86425
G3_DPIV4µg/Alum	168	DEN3	AG10	2.63255
G3_DPIV4µg/Alum	224	DEN3	AG10	2.73412
G3_DPIV4µg/Alum	254	DEN3	AG10	2.44061
G3_DPIV4µg/Alum	321	DEN3	AG10	4.49485
G3_DPIV4µg/Alum	0	DEN4	AG10	1.36729
G3_DPIV4µg/Alum	28	DEN4	AG10	2.59925
G3_DPIV4µg/Alum	56	DEN4	AG10	3.09358
G3_DPIV4µg/Alum	112	DEN4	AG10	2.44306
G3_DPIV4µg/Alum	168	DEN4	AG10	2.91102
G3_DPIV4µg/Alum	224	DEN4	AG10	2.48459
G3_DPIV4µg/Alum	254	DEN4	AG10	2.38778
G3_DPIV4µg/Alum	321	DEN4	AG10	3.96039
G3_DPIV4µg/Alum	0	DEN1	AG110	0.69897
G3_DPIV4µg/Alum	28	DEN1	AG110	1.98425
G3_DPIV4µg/Alum	56	DEN1	AG110	3.13241
G3_DPIV4µg/Alum	112	DEN1	AG110	2.80497
G3_DPIV4µg/Alum	168	DEN1	AG110	2.3932
G3_DPIV4µg/Alum	0	DEN2	AG110	1.16474
G3_DPIV4µg/Alum	28	DEN2	AG110	2.33189
G3_DPIV4µg/Alum	56	DEN2	AG110	3.34616
G3_DPIV4µg/Alum	112	DEN2	AG110	2.6374
G3_DPIV4µg/Alum	168	DEN2	AG110	2.93755
G3_DPIV4µg/Alum	0	DEN3	AG110	1.48143
G3_DPIV4µg/Alum	28	DEN3	AG110	1.87048
G3_DPIV4µg/Alum	56	DEN3	AG110	2.76708
G3_DPIV4µg/Alum	112	DEN3	AG110	1.93512
G3_DPIV4µg/Alum	168	DEN3	AG110	2.75303
G3_DPIV4µg/Alum	0	DEN4	AG110	1.28069
G3_DPIV4µg/Alum	28	DEN4	AG110	2.1175
G3_DPIV4µg/Alum	56	DEN4	AG110	2.95735
G3_DPIV4µg/Alum	112	DEN4	AG110	1.92368
G3_DPIV4µg/Alum	168	DEN4	AG110	2.65186
G3_DPIV4µg/Alum	0	DEN1	AG122	1.31811
G3_DPIV4µg/Alum	28	DEN1	AG122	2.71065
G3_DPIV4µg/Alum	56	DEN1	AG122	3.74853
G3_DPIV4µg/Alum	112	DEN1	AG122	2.61237
G3_DPIV4µg/Alum	168	DEN1	AG122	2.65048
G3_DPIV4µg/Alum	224	DEN1	AG122	2.51979
G3_DPIV4µg/Alum	254	DEN1	AG122	2.64938
G3_DPIV4µg/Alum	321	DEN1	AG122	3.81931
G3_DPIV4µg/Alum	0	DEN2	AG122	0.69897
G3_DPIV4µg/Alum	28	DEN2	AG122	2.75596
G3_DPIV4µg/Alum	56	DEN2	AG122	3.26582
G3_DPIV4µg/Alum	112	DEN2	AG122	2.84652
G3_DPIV4µg/Alum	168	DEN2	AG122	3.11538
G3_DPIV4µg/Alum	224	DEN2	AG122	2.59555
G3_DPIV4µg/Alum	254	DEN2	AG122	2.68243
G3_DPIV4µg/Alum	321	DEN2	AG122	4.49485
G3_DPIV4µg/Alum	0	DEN3	AG122	1.8598
G3_DPIV4µg/Alum	28	DEN3	AG122	2.56799
G3_DPIV4µg/Alum	56	DEN3	AG122	3.07203
G3_DPIV4µg/Alum	112	DEN3	AG122	2.18678
G3_DPIV4µg/Alum	168	DEN3	AG122	2.66501
G3_DPIV4µg/Alum	224	DEN3	AG122	2.38585
G3_DPIV4µg/Alum	254	DEN3	AG122	2.16612
G3_DPIV4µg/Alum	321	DEN3	AG122	3.86617
G3_DPIV4µg/Alum	0	DEN4	AG122	1.35908
G3_DPIV4µg/Alum	28	DEN4	AG122	2.88113
G3_DPIV4µg/Alum	56	DEN4	AG122	3.26055
G3_DPIV4µg/Alum	112	DEN4	AG122	2.42204
G3_DPIV4µg/Alum	168	DEN4	AG122	3.15355
G3_DPIV4µg/Alum	224	DEN4	AG122	2.58717
G3_DPIV4µg/Alum	254	DEN4	AG122	2.55682
G3_DPIV4µg/Alum	321	DEN4	AG122	4.08515
G3_DPIV4µg/Alum	0	DEN1	AG163	1.59944
G3_DPIV4µg/Alum	28	DEN1	AG163	2.33408
G3_DPIV4µg/Alum	56	DEN1	AG163	3.11579
G3_DPIV4µg/Alum	112	DEN1	AG163	2.26386
G3_DPIV4µg/Alum	168	DEN1	AG163	2.49956
G3_DPIV4µg/Alum	224	DEN1	AG163	1.93323
G3_DPIV4µg/Alum	254	DEN1	AG163	1.95262
G3_DPIV4µg/Alum	321	DEN1	AG163	3.31434
G3_DPIV4µg/Alum	0	DEN2	AG163	0.69897
G3_DPIV4µg/Alum	28	DEN2	AG163	2.23708
G3_DPIV4µg/Alum	56	DEN2	AG163	2.9879
G3_DPIV4µg/Alum	112	DEN2	AG163	2.07599
G3_DPIV4µg/Alum	168	DEN2	AG163	2.53596
G3_DPIV4µg/Alum	224	DEN2	AG163	2.24311
G3_DPIV4µg/Alum	254	DEN2	AG163	2.81895
G3_DPIV4µg/Alum	321	DEN2	AG163	4.49485
G3_DPIV4µg/Alum	0	DEN3	AG163	0.69897
G3_DPIV4µg/Alum	28	DEN3	AG163	2.23345
G3_DPIV4µg/Alum	56	DEN3	AG163	2.71888
G3_DPIV4µg/Alum	112	DEN3	AG163	1.58657
G3_DPIV4µg/Alum	168	DEN3	AG163	1.77579
G3_DPIV4µg/Alum	224	DEN3	AG163	2.14957
G3_DPIV4µg/Alum	254	DEN3	AG163	1.86467
G3_DPIV4µg/Alum	321	DEN3	AG163	3.57709
G3_DPIV4µg/Alum	0	DEN4	AG163	1.44552
G3_DPIV4µg/Alum	28	DEN4	AG163	2.24454
G3_DPIV4µg/Alum	56	DEN4	AG163	3.14334
G3_DPIV4µg/Alum	112	DEN4	AG163	1.84553
G3_DPIV4µg/Alum	168	DEN4	AG163	2.26806
G3_DPIV4µg/Alum	224	DEN4	AG163	1.88881
G3_DPIV4µg/Alum	254	DEN4	AG163	2.0739
G3_DPIV4µg/Alum	321	DEN4	AG163	4.00471
G3_DPIV4µg/Alum	0	DEN1	AG167	1.08893
G3_DPIV4µg/Alum	28	DEN1	AG167	2.77017
G3_DPIV4µg/Alum	56	DEN1	AG167	3.82521
G3_DPIV4µg/Alum	112	DEN1	AG167	2.53861
G3_DPIV4µg/Alum	168	DEN1	AG167	2.80496
G3_DPIV4µg/Alum	224	DEN1	AG167	2.76283
G3_DPIV4µg/Alum	254	DEN1	AG167	2.70767
G3_DPIV4µg/Alum	321	DEN1	AG167	3.73548
G3_DPIV4µg/Alum	0	DEN2	AG167	1.23397
G3_DPIV4µg/Alum	28	DEN2	AG167	2.6413
G3_DPIV4µg/Alum	56	DEN2	AG167	3.32826
G3_DPIV4µg/Alum	112	DEN2	AG167	2.45847
G3_DPIV4µg/Alum	168	DEN2	AG167	2.662
G3_DPIV4µg/Alum	224	DEN2	AG167	2.46527
G3_DPIV4µg/Alum	254	DEN2	AG167	2.51087
G3_DPIV4µg/Alum	321	DEN2	AG167	4.49485
G3_DPIV4µg/Alum	0	DEN3	AG167	1.48705
G3_DPIV4µg/Alum	28	DEN3	AG167	2.39983
G3_DPIV4µg/Alum	56	DEN3	AG167	3.11616
G3_DPIV4µg/Alum	112	DEN3	AG167	1.92245
G3_DPIV4µg/Alum	168	DEN3	AG167	2.59256
G3_DPIV4µg/Alum	224	DEN3	AG167	2.66401
G3_DPIV4µg/Alum	254	DEN3	AG167	2.25798
G3_DPIV4µg/Alum	321	DEN3	AG167	3.69306
G3_DPIV4µg/Alum	0	DEN4	AG167	1.66641
G3_DPIV4µg/Alum	28	DEN4	AG167	2.64903
G3_DPIV4µg/Alum	56	DEN4	AG167	2.94832
G3_DPIV4µg/Alum	112	DEN4	AG167	2.29944
G3_DPIV4µg/Alum	168	DEN4	AG167	2.58634
G3_DPIV4µg/Alum	224	DEN4	AG167	2.36365
G3_DPIV4µg/Alum	254	DEN4	AG167	2.3682
G3_DPIV4µg/Alum	321	DEN4	AG167	4.19006
G3_DPIV4µg/Alum	0	DEN1	AG179	0.69897
G3_DPIV4µg/Alum	28	DEN1	AG179	2.59214
G3_DPIV4µg/Alum	56	DEN1	AG179	3.55355
G3_DPIV4µg/Alum	112	DEN1	AG179	2.88997
G3_DPIV4µg/Alum	168	DEN1	AG179	2.29271
G3_DPIV4µg/Alum	224	DEN1	AG179	2.11065
G3_DPIV4µg/Alum	254	DEN1	AG179	2.44064
G3_DPIV4µg/Alum	321	DEN1	AG179	3.41404
G3_DPIV4µg/Alum	0	DEN2	AG179	0.69897
G3_DPIV4µg/Alum	28	DEN2	AG179	2.52892
G3_DPIV4µg/Alum	56	DEN2	AG179	3.42638
G3_DPIV4µg/Alum	112	DEN2	AG179	2.19399
G3_DPIV4µg/Alum	168	DEN2	AG179	2.81604
G3_DPIV4µg/Alum	224	DEN2	AG179	2.43099
G3_DPIV4µg/Alum	254	DEN2	AG179	2.71884
G3_DPIV4µg/Alum	321	DEN2	AG179	4.49485
G3_DPIV4µg/Alum	0	DEN3	AG179	0.69897
G3_DPIV4µg/Alum	28	DEN3	AG179	2.86422
G3_DPIV4µg/Alum	56	DEN3	AG179	3.11241
G3_DPIV4µg/Alum	112	DEN3	AG179	1.9888
G3_DPIV4µg/Alum	168	DEN3	AG179	2.01514
G3_DPIV4µg/Alum	224	DEN3	AG179	2.06838
G3_DPIV4µg/Alum	254	DEN3	AG179	1.85389
G3_DPIV4µg/Alum	321	DEN3	AG179	3.66996
G3_DPIV4µg/Alum	0	DEN4	AG179	1.10035
G3_DPIV4µg/Alum	28	DEN4	AG179	2.37062
G3_DPIV4µg/Alum	56	DEN4	AG179	2.81472
G3_DPIV4µg/Alum	112	DEN4	AG179	1.45179
G3_DPIV4µg/Alum	168	DEN4	AG179	2.5178
G3_DPIV4µg/Alum	224	DEN4	AG179	1.58446
G3_DPIV4µg/Alum	254	DEN4	AG179	1.76517
G3_DPIV4µg/Alum	321	DEN4	AG179	4.05147
G3_DPIV4µg/Alum	0	DEN1	AG78	0.69897
G3_DPIV4µg/Alum	28	DEN1	AG78	2.44043
G3_DPIV4µg/Alum	56	DEN1	AG78	3.62506
G3_DPIV4µg/Alum	112	DEN1	AG78	2.31421
G3_DPIV4µg/Alum	168	DEN1	AG78	2.63898
G3_DPIV4µg/Alum	224	DEN1	AG78	2.28866
G3_DPIV4µg/Alum	254	DEN1	AG78	2.57092
G3_DPIV4µg/Alum	321	DEN1	AG78	3.30215
G3_DPIV4µg/Alum	0	DEN2	AG78	0.69897
G3_DPIV4µg/Alum	28	DEN2	AG78	2.54649
G3_DPIV4µg/Alum	56	DEN2	AG78	4.01466
G3_DPIV4µg/Alum	112	DEN2	AG78	2.24878
G3_DPIV4µg/Alum	168	DEN2	AG78	2.71157
G3_DPIV4µg/Alum	224	DEN2	AG78	2.63656
G3_DPIV4µg/Alum	254	DEN2	AG78	2.46417
G3_DPIV4µg/Alum	321	DEN2	AG78	4.49485
G3_DPIV4µg/Alum	0	DEN3	AG78	0.69897
G3_DPIV4µg/Alum	28	DEN3	AG78	1.99597
G3_DPIV4µg/Alum	56	DEN3	AG78	2.72165
G3_DPIV4µg/Alum	112	DEN3	AG78	2.01456
G3_DPIV4µg/Alum	168	DEN3	AG78	2.55359
G3_DPIV4µg/Alum	224	DEN3	AG78	2.00672
G3_DPIV4µg/Alum	254	DEN3	AG78	1.83206
G3_DPIV4µg/Alum	321	DEN3	AG78	3.81611
G3_DPIV4µg/Alum	0	DEN4	AG78	1.36406
G3_DPIV4µg/Alum	28	DEN4	AG78	2.58701
G3_DPIV4µg/Alum	56	DEN4	AG78	3.20738
G3_DPIV4µg/Alum	112	DEN4	AG78	2.3339
G3_DPIV4µg/Alum	168	DEN4	AG78	2.53594
G3_DPIV4µg/Alum	224	DEN4	AG78	2.05099
G3_DPIV4µg/Alum	254	DEN4	AG78	2.1784
G3_DPIV4µg/Alum	321	DEN4	AG78	3.39384
G3_DPIV4µg/Alum	0	DEN1	AH7	0.69897
G3_DPIV4µg/Alum	28	DEN1	AH7	1.77599
G3_DPIV4µg/Alum	56	DEN1	AH7	2.81798
G3_DPIV4µg/Alum	112	DEN1	AH7	1.69589
G3_DPIV4µg/Alum	168	DEN1	AH7	1.7442
G3_DPIV4µg/Alum	224	DEN1	AH7	1.86586
G3_DPIV4µg/Alum	254	DEN1	AH7	1.99964
G3_DPIV4µg/Alum	321	DEN1	AH7	3.48257
G3_DPIV4µg/Alum	0	DEN2	AH7	0.69897
G3_DPIV4µg/Alum	28	DEN2	AH7	2.83231
G3_DPIV4µg/Alum	56	DEN2	AH7	2.59182
G3_DPIV4µg/Alum	112	DEN2	AH7	1.5993
G3_DPIV4µg/Alum	168	DEN2	AH7	1.92878
G3_DPIV4µg/Alum	224	DEN2	AH7	1.95709
G3_DPIV4µg/Alum	254	DEN2	AH7	2.22364
G3_DPIV4µg/Alum	321	DEN2	AH7	4.49485
G3_DPIV4µg/Alum	0	DEN3	AH7	0.69897
G3_DPIV4µg/Alum	28	DEN3	AH7	2.28577
G3_DPIV4µg/Alum	56	DEN3	AH7	2.20936
G3_DPIV4µg/Alum	112	DEN3	AH7	2.11767
G3_DPIV4µg/Alum	168	DEN3	AH7	1.77592
G3_DPIV4µg/Alum	224	DEN3	AH7	2.09845
G3_DPIV4µg/Alum	254	DEN3	AH7	1.79729
G3_DPIV4µg/Alum	321	DEN3	AH7	3.80569
G3_DPIV4µg/Alum	0	DEN4	AH7	1.4935
G3_DPIV4µg/Alum	28	DEN4	AH7	2.53191
G3_DPIV4µg/Alum	56	DEN4	AH7	2.89695
G3_DPIV4µg/Alum	112	DEN4	AH7	1.99083
G3_DPIV4µg/Alum	168	DEN4	AH7	2.7511
G3_DPIV4µg/Alum	224	DEN4	AH7	1.78796
G3_DPIV4µg/Alum	254	DEN4	AH7	1.79848
G3_DPIV4µg/Alum	321	DEN4	AH7	4.03523
G3_DPIV4µg/Alum	0	DEN1	AH71	0.69897
G3_DPIV4µg/Alum	28	DEN1	AH71	2.4202
G3_DPIV4µg/Alum	56	DEN1	AH71	3.32791
G3_DPIV4µg/Alum	112	DEN1	AH71	2.87285
G3_DPIV4µg/Alum	168	DEN1	AH71	2.9777
G3_DPIV4µg/Alum	224	DEN1	AH71	3.17609
G3_DPIV4µg/Alum	254	DEN1	AH71	3.29568
G3_DPIV4µg/Alum	321	DEN1	AH71	3.95024
G3_DPIV4µg/Alum	0	DEN2	AH71	0.69897
G3_DPIV4µg/Alum	28	DEN2	AH71	3.17481
G3_DPIV4µg/Alum	56	DEN2	AH71	4.10558
G3_DPIV4µg/Alum	112	DEN2	AH71	2.90784
G3_DPIV4µg/Alum	168	DEN2	AH71	3.37398
G3_DPIV4µg/Alum	224	DEN2	AH71	3.16813
G3_DPIV4µg/Alum	254	DEN2	AH71	3.28326
G3_DPIV4µg/Alum	321	DEN2	AH71	4.49485
G3_DPIV4µg/Alum	0	DEN3	AH71	0.69897
G3_DPIV4µg/Alum	28	DEN3	AH71	2.37674
G3_DPIV4µg/Alum	56	DEN3	AH71	3.32892
G3_DPIV4µg/Alum	112	DEN3	AH71	2.28428
G3_DPIV4µg/Alum	168	DEN3	AH71	2.7782
G3_DPIV4µg/Alum	224	DEN3	AH71	2.76975
G3_DPIV4µg/Alum	254	DEN3	AH71	2.3634
G3_DPIV4µg/Alum	321	DEN3	AH71	4.49485
G3_DPIV4µg/Alum	0	DEN4	AH71	1.25051
G3_DPIV4µg/Alum	28	DEN4	AH71	2.34414
G3_DPIV4µg/Alum	56	DEN4	AH71	3.05845
G3_DPIV4µg/Alum	112	DEN4	AH71	2.73777
G3_DPIV4µg/Alum	168	DEN4	AH71	3.1527
G3_DPIV4µg/Alum	224	DEN4	AH71	2.42969
G3_DPIV4µg/Alum	254	DEN4	AH71	2.65483
G3_DPIV4µg/Alum	321	DEN4	AH71	4.49485
G3_DPIV4µg/Alum	0	DEN1	AH85	0.69897
G3_DPIV4µg/Alum	28	DEN1	AH85	2.77296
G3_DPIV4µg/Alum	56	DEN1	AH85	3.70356
G3_DPIV4µg/Alum	112	DEN1	AH85	3.50611
G3_DPIV4µg/Alum	168	DEN1	AH85	3.37805
G3_DPIV4µg/Alum	224	DEN1	AH85	3.65164
G3_DPIV4µg/Alum	254	DEN1	AH85	3.45492
G3_DPIV4µg/Alum	321	DEN1	AH85	4.49485
G3_DPIV4µg/Alum	0	DEN2	AH85	0.69897
G3_DPIV4µg/Alum	28	DEN2	AH85	2.92684
G3_DPIV4µg/Alum	56	DEN2	AH85	3.80562
G3_DPIV4µg/Alum	112	DEN2	AH85	2.84668
G3_DPIV4µg/Alum	168	DEN2	AH85	3.61225
G3_DPIV4µg/Alum	224	DEN2	AH85	3.53401
G3_DPIV4µg/Alum	254	DEN2	AH85	3.48216
G3_DPIV4µg/Alum	321	DEN2	AH85	4.49485
G3_DPIV4µg/Alum	0	DEN3	AH85	1.38989
G3_DPIV4µg/Alum	28	DEN3	AH85	2.73207
G3_DPIV4µg/Alum	56	DEN3	AH85	3.34956
G3_DPIV4µg/Alum	112	DEN3	AH85	2.48638
G3_DPIV4µg/Alum	168	DEN3	AH85	2.8145
G3_DPIV4µg/Alum	224	DEN3	AH85	2.91455
G3_DPIV4µg/Alum	254	DEN3	AH85	2.55491
G3_DPIV4µg/Alum	321	DEN3	AH85	4.49485
G3_DPIV4µg/Alum	0	DEN4	AH85	1.43301
G3_DPIV4µg/Alum	28	DEN4	AH85	2.74018
G3_DPIV4µg/Alum	56	DEN4	AH85	3.26869
G3_DPIV4µg/Alum	112	DEN4	AH85	3.06505
G3_DPIV4µg/Alum	168	DEN4	AH85	3.45756
G3_DPIV4µg/Alum	224	DEN4	AH85	2.76057
G3_DPIV4µg/Alum	254	DEN4	AH85	2.85246
G3_DPIV4µg/Alum	321	DEN4	AH85	3.99855
G4_Placebo	254	DEN1	AF92	1.26857
G4_Placebo	309	DEN1	AF92	4.43871
G4_Placebo	254	DEN2	AF92	1.0378
G4_Placebo	309	DEN2	AF92	1.8948
G4_Placebo	254	DEN3	AF92	0.69897
G4_Placebo	309	DEN3	AF92	2.47979
G4_Placebo	254	DEN4	AF92	0.69897
G4_Placebo	309	DEN4	AF92	2.42089
G4_Placebo	254	DEN1	AG105	0.69897
G4_Placebo	309	DEN1	AG105	3.57849
G4_Placebo	254	DEN2	AG105	0.69897
G4_Placebo	309	DEN2	AG105	2.18288
G4_Placebo	254	DEN3	AG105	1.60456
G4_Placebo	309	DEN3	AG105	2.31195
G4_Placebo	254	DEN4	AG105	0.69897
G4_Placebo	309	DEN4	AG105	2.89643
G4_Placebo	254	DEN1	AG148	1.34012
G4_Placebo	309	DEN1	AG148	2.87114
G4_Placebo	254	DEN2	AG148	0.69897
G4_Placebo	309	DEN2	AG148	2.8117
G4_Placebo	254	DEN3	AG148	0.69897
G4_Placebo	309	DEN3	AG148	2.25519
G4_Placebo	254	DEN4	AG148	0.69897
G4_Placebo	309	DEN4	AG148	2.02624
G4_Placebo	254	DEN1	AG48	1.60964
G4_Placebo	309	DEN1	AG48	3.61097
G4_Placebo	254	DEN2	AG48	0.69897
G4_Placebo	309	DEN2	AG48	2.0268
G4_Placebo	254	DEN3	AG48	1.27386
G4_Placebo	309	DEN3	AG48	2.41636
G4_Placebo	254	DEN4	AG48	0.69897
G4_Placebo	309	DEN4	AG48	2.901
G4_Placebo	254	DEN1	AG57	1.18228
G4_Placebo	309	DEN1	AG57	3.87342
G4_Placebo	254	DEN2	AG57	1.05424
G4_Placebo	309	DEN2	AG57	2.32205
G4_Placebo	254	DEN3	AG57	1.50233
G4_Placebo	309	DEN3	AG57	1.99819
G4_Placebo	254	DEN4	AG57	1.24595
G4_Placebo	309	DEN4	AG57	2.54374
G4_Placebo	254	DEN1	AG71	1.16539
G4_Placebo	309	DEN1	AG71	4.04044
G4_Placebo	254	DEN2	AG71	1.10159
G4_Placebo	309	DEN2	AG71	2.65912
G4_Placebo	254	DEN3	AG71	1.93474
G4_Placebo	309	DEN3	AG71	2.55819
G4_Placebo	254	DEN4	AG71	0.69897
G4_Placebo	309	DEN4	AG71	2.74753
G4_Placebo	254	DEN1	AH43	0.69897
G4_Placebo	309	DEN1	AH43	2.27585
G4_Placebo	254	DEN2	AH43	1.25358
G4_Placebo	309	DEN2	AH43	3.18298
G4_Placebo	254	DEN3	AH43	1.20992
G4_Placebo	309	DEN3	AH43	2.02864
G4_Placebo	254	DEN4	AH43	0.69897
G4_Placebo	309	DEN4	AH43	2.3614
G4_Placebo	254	DEN1	AH57	1.06222
G4_Placebo	309	DEN1	AH57	2.13923
G4_Placebo	254	DEN2	AH57	0.69897
G4_Placebo	309	DEN2	AH57	3.12107
G4_Placebo	254	DEN3	AH57	1.00365
G4_Placebo	309	DEN3	AH57	2.17714
G4_Placebo	254	DEN4	AH57	0.69897
G4_Placebo	309	DEN4	AH57	2.20849
G4_Placebo	254	DEN1	AH63	1.16178
G4_Placebo	309	DEN1	AH63	2.57077
G4_Placebo	254	DEN2	AH63	1.12386
G4_Placebo	309	DEN2	AH63	3.23694
G4_Placebo	254	DEN3	AH63	1.0881
G4_Placebo	309	DEN3	AH63	1.84761
G4_Placebo	254	DEN4	AH63	0.69897
G4_Placebo	309	DEN4	AH63	2.31357
G4_Placebo	254	DEN1	AH73	0.69897
G4_Placebo	309	DEN1	AH73	2.66142
G4_Placebo	254	DEN2	AH73	0.69897
G4_Placebo	309	DEN2	AH73	3.69607
G4_Placebo	254	DEN3	AH73	0.69897
G4_Placebo	309	DEN3	AH73	2.06936
G4_Placebo	254	DEN4	AH73	0.69897
G4_Placebo	309	DEN4	AH73	2.61902
G5_Placebo	254	DEN1	AB79	0.69897
G5_Placebo	321	DEN1	AB79	1.91948
G5_Placebo	254	DEN2	AB79	1.08938
G5_Placebo	321	DEN2	AB79	3.40607
G5_Placebo	254	DEN3	AB79	0.69897
G5_Placebo	321	DEN3	AB79	2.24078
G5_Placebo	254	DEN4	AB79	0.69897
G5_Placebo	321	DEN4	AB79	2.50098
G5_Placebo	254	DEN1	AC41	1.529
G5_Placebo	321	DEN1	AC41	1.9701
G5_Placebo	254	DEN2	AC41	0.69897
G5_Placebo	321	DEN2	AC41	3.22385
G5_Placebo	254	DEN3	AC41	1.12472
G5_Placebo	321	DEN3	AC41	2.11156
G5_Placebo	254	DEN4	AC41	1.19421
G5_Placebo	321	DEN4	AC41	2.39432
G5_Placebo	254	DEN1	AE6	1.50143
G5_Placebo	321	DEN1	AE6	1.85863
G5_Placebo	254	DEN2	AE6	1.13581
G5_Placebo	321	DEN2	AE6	3.83061
G5_Placebo	254	DEN3	AE6	0.69897
G5_Placebo	321	DEN3	AE6	2.46855
G5_Placebo	254	DEN4	AE6	1.13522
G5_Placebo	321	DEN4	AE6	2.35998
G5_Placebo	254	DEN1	AG115	1.31155
G5_Placebo	321	DEN1	AG115	1.90805
G5_Placebo	254	DEN2	AG115	1.57936
G5_Placebo	321	DEN2	AG115	3.40312
G5_Placebo	254	DEN3	AG115	1.18958
G5_Placebo	321	DEN3	AG115	2.1679
G5_Placebo	254	DEN4	AG115	1.37621
G5_Placebo	321	DEN4	AG115	2.58665
G5_Placebo	254	DEN1	AG128	0.69897
G5_Placebo	321	DEN1	AG128	1.55276
G5_Placebo	254	DEN2	AG128	0.69897
G5_Placebo	321	DEN2	AG128	2.7086
G5_Placebo	254	DEN3	AG128	0.69897
G5_Placebo	321	DEN3	AG128	2.292
G5_Placebo	254	DEN4	AG128	1.06488
G5_Placebo	321	DEN4	AG128	1.86715
G5_Placebo	254	DEN1	AG33	1.53315
G5_Placebo	321	DEN1	AG33	2.22345
G5_Placebo	254	DEN2	AG33	1.67909
G5_Placebo	321	DEN2	AG33	3.42686
G5_Placebo	254	DEN3	AG33	1.04348
G5_Placebo	321	DEN3	AG33	2.44854
G5_Placebo	254	DEN4	AG33	1.13298
G5_Placebo	321	DEN4	AG33	2.40593
G5_Placebo	254	DEN1	AG36	1.37327
G5_Placebo	321	DEN1	AG36	1.9046
G5_Placebo	254	DEN2	AG36	0.69897
G5_Placebo	321	DEN2	AG36	3.61517
G5_Placebo	254	DEN3	AG36	0.69897
G5_Placebo	321	DEN3	AG36	2.08403
G5_Placebo	254	DEN4	AG36	0.69897
G5_Placebo	321	DEN4	AG36	2.12238
G5_Placebo	254	DEN1	AG45	1.29727
G5_Placebo	321	DEN1	AG45	1.80991
G5_Placebo	254	DEN2	AG45	1.56048
G5_Placebo	321	DEN2	AG45	3.94714
G5_Placebo	254	DEN3	AG45	0.69897
G5_Placebo	321	DEN3	AG45	2.57127
G5_Placebo	254	DEN4	AG45	1.00178
G5_Placebo	321	DEN4	AG45	2.03065
G5_Placebo	254	DEN1	AG46	1.27576
G5_Placebo	321	DEN1	AG46	2.33529
G5_Placebo	254	DEN2	AG46	0.69897
G5_Placebo	321	DEN2	AG46	3.34257
G5_Placebo	254	DEN3	AG46	1.0417
G5_Placebo	321	DEN3	AG46	2.3546
G5_Placebo	254	DEN4	AG46	1.02947
G5_Placebo	321	DEN4	AG46	2.07328
G5_Placebo	254	DEN1	AH37	1.28102
G5_Placebo	321	DEN1	AH37	2.28592
G5_Placebo	254	DEN2	AH37	0.69897
G5_Placebo	321	DEN2	AH37	2.96837
G5_Placebo	254	DEN3	AH37	1.01722
G5_Placebo	321	DEN3	AH37	2.07194
G5_Placebo	254	DEN4	AH37	0.69897
G5_Placebo	321	DEN4	AH37	1.82345
