# Supplementary material for: Detection of post-vaccination enhanced dengue virus infection in macaques: An improved model for early assessment of dengue vaccines
Source: PLoS Pathog. 2019 Apr 22;15(4):e1007721. doi: 10.1371/journal.ppat.1007721 (PMC6497418; doi:10.1371/journal.ppat.1007721)
Supplement: S4 Data — (XLSX) [file ppat.1007721.s017.xlsx]

## Sheet: Challenge_strain_PRNT50_30March
group	time	type	monkey	logval
G1_DPIV/Alum	0	DEN1	AF104	1.24892
G1_DPIV/Alum	56	DEN1	AF104	2.57004
G1_DPIV/Alum	254	DEN1	AF104	1.73473
G1_DPIV/Alum	309	DEN1	AF104	4.39312
G1_DPIV/Alum	0	DEN2	AF104	1.94244
G1_DPIV/Alum	56	DEN2	AF104	3.94684
G1_DPIV/Alum	254	DEN2	AF104	2.87013
G1_DPIV/Alum	309	DEN2	AF104	3.65057
G1_DPIV/Alum	0	DEN1	AF124	0.69897
G1_DPIV/Alum	56	DEN1	AF124	1.96934
G1_DPIV/Alum	254	DEN1	AF124	1.99436
G1_DPIV/Alum	309	DEN1	AF124	3.55786
G1_DPIV/Alum	0	DEN2	AF124	1.26357
G1_DPIV/Alum	56	DEN2	AF124	3.28833
G1_DPIV/Alum	254	DEN2	AF124	2.74793
G1_DPIV/Alum	309	DEN2	AF124	3.29133
G1_DPIV/Alum	0	DEN1	AF125	0.69897
G1_DPIV/Alum	56	DEN1	AF125	2.03762
G1_DPIV/Alum	254	DEN1	AF125	1.35833
G1_DPIV/Alum	309	DEN1	AF125	4.49485
G1_DPIV/Alum	0	DEN2	AF125	0.822884
G1_DPIV/Alum	56	DEN2	AF125	4.09214
G1_DPIV/Alum	254	DEN2	AF125	2.06186
G1_DPIV/Alum	309	DEN2	AF125	4.34531
G1_DPIV/Alum	0	DEN1	AF138	1.45824
G1_DPIV/Alum	56	DEN1	AF138	1.64897
G1_DPIV/Alum	254	DEN1	AF138	1.22568
G1_DPIV/Alum	309	DEN1	AF138	3.61795
G1_DPIV/Alum	0	DEN2	AF138	2.06828
G1_DPIV/Alum	56	DEN2	AF138	2.67022
G1_DPIV/Alum	254	DEN2	AF138	2.8065
G1_DPIV/Alum	309	DEN2	AF138	4.49485
G1_DPIV/Alum	0	DEN1	AG101	0.733505
G1_DPIV/Alum	56	DEN1	AG101	2.41873
G1_DPIV/Alum	254	DEN1	AG101	2.2136
G1_DPIV/Alum	309	DEN1	AG101	4.49485
G1_DPIV/Alum	0	DEN2	AG101	1.23333
G1_DPIV/Alum	56	DEN2	AG101	3.1121
G1_DPIV/Alum	254	DEN2	AG101	2.6009
G1_DPIV/Alum	309	DEN2	AG101	4.00337
G1_DPIV/Alum	0	DEN1	AG119	0.69897
G1_DPIV/Alum	56	DEN1	AG119	1.994
G1_DPIV/Alum	254	DEN1	AG119	1.79582
G1_DPIV/Alum	309	DEN1	AG119	4.03604
G1_DPIV/Alum	0	DEN2	AG119	0.888323
G1_DPIV/Alum	56	DEN2	AG119	3.39101
G1_DPIV/Alum	254	DEN2	AG119	2.33269
G1_DPIV/Alum	309	DEN2	AG119	4.01852
G1_DPIV/Alum	0	DEN1	AG125	1.48474
G1_DPIV/Alum	56	DEN1	AG125	2.47622
G1_DPIV/Alum	254	DEN1	AG125	2.3353
G1_DPIV/Alum	309	DEN1	AG125	4.05106
G1_DPIV/Alum	0	DEN2	AG125	1.80859
G1_DPIV/Alum	56	DEN2	AG125	3.47402
G1_DPIV/Alum	254	DEN2	AG125	3.38529
G1_DPIV/Alum	309	DEN2	AG125	4.49485
G1_DPIV/Alum	0	DEN1	AG135	0.69897
G1_DPIV/Alum	56	DEN1	AG135	1.99713
G1_DPIV/Alum	254	DEN1	AG135	1.22198
G1_DPIV/Alum	309	DEN1	AG135	3.245
G1_DPIV/Alum	0	DEN2	AG135	1.54808
G1_DPIV/Alum	56	DEN2	AG135	3.21333
G1_DPIV/Alum	254	DEN2	AG135	2.66702
G1_DPIV/Alum	309	DEN2	AG135	4.49485
G1_DPIV/Alum	0	DEN1	AG169	0.778708
G1_DPIV/Alum	56	DEN1	AG169	2.16702
G1_DPIV/Alum	254	DEN1	AG169	2.10241
G1_DPIV/Alum	309	DEN1	AG169	3.73694
G1_DPIV/Alum	0	DEN2	AG169	0.957912
G1_DPIV/Alum	56	DEN2	AG169	3.67211
G1_DPIV/Alum	254	DEN2	AG169	3.24387
G1_DPIV/Alum	309	DEN2	AG169	4.49485
G1_DPIV/Alum	0	DEN1	AG177	0.977487
G1_DPIV/Alum	56	DEN1	AG177	1.58748
G1_DPIV/Alum	254	DEN1	AG177	1.68146
G1_DPIV/Alum	309	DEN1	AG177	3.37072
G1_DPIV/Alum	0	DEN2	AG177	1.56704
G1_DPIV/Alum	56	DEN2	AG177	2.53143
G1_DPIV/Alum	254	DEN2	AG177	2.90104
G1_DPIV/Alum	309	DEN2	AG177	4.49485
G2_DPIV/AS03B	0	DEN1	AE107	0.578882
G2_DPIV/AS03B	56	DEN1	AE107	1.86178
G2_DPIV/AS03B	254	DEN1	AE107	1.70498
G2_DPIV/AS03B	309	DEN1	AE107	2.9754
G2_DPIV/AS03B	0	DEN2	AE107	0.2924
G2_DPIV/AS03B	56	DEN2	AE107	2.09855
G2_DPIV/AS03B	254	DEN2	AE107	2.32303
G2_DPIV/AS03B	309	DEN2	AE107	2.88323
G2_DPIV/AS03B	0	DEN1	AE87	0.27161
G2_DPIV/AS03B	56	DEN1	AE87	2.31465
G2_DPIV/AS03B	254	DEN1	AE87	1.66306
G2_DPIV/AS03B	309	DEN1	AE87	3.99989
G2_DPIV/AS03B	0	DEN2	AE87	-0.523466
G2_DPIV/AS03B	56	DEN2	AE87	2.88765
G2_DPIV/AS03B	254	DEN2	AE87	2.21312
G2_DPIV/AS03B	309	DEN2	AE87	3.2677
G2_DPIV/AS03B	0	DEN1	AF122	-1.31553
G2_DPIV/AS03B	56	DEN1	AF122	3.45523
G2_DPIV/AS03B	254	DEN1	AF122	2.51155
G2_DPIV/AS03B	309	DEN1	AF122	3.54372
G2_DPIV/AS03B	0	DEN2	AF122	1.20256
G2_DPIV/AS03B	56	DEN2	AF122	4.16496
G2_DPIV/AS03B	254	DEN2	AF122	2.75078
G2_DPIV/AS03B	309	DEN2	AF122	4.49485
G2_DPIV/AS03B	0	DEN1	AF167	-1.69471
G2_DPIV/AS03B	56	DEN1	AF167	1.59804
G2_DPIV/AS03B	254	DEN1	AF167	1.25381
G2_DPIV/AS03B	309	DEN1	AF167	4.12607
G2_DPIV/AS03B	0	DEN2	AF167	-1.74578
G2_DPIV/AS03B	56	DEN2	AF167	2.74142
G2_DPIV/AS03B	254	DEN2	AF167	1.66385
G2_DPIV/AS03B	309	DEN2	AF167	3.40236
G2_DPIV/AS03B	0	DEN1	AF50	0.956683
G2_DPIV/AS03B	56	DEN1	AF50	2.78428
G2_DPIV/AS03B	254	DEN1	AF50	2.55125
G2_DPIV/AS03B	309	DEN1	AF50	4.49485
G2_DPIV/AS03B	0	DEN2	AF50	1.00091
G2_DPIV/AS03B	56	DEN2	AF50	3.57101
G2_DPIV/AS03B	254	DEN2	AF50	3.19434
G2_DPIV/AS03B	309	DEN2	AF50	3.44083
G2_DPIV/AS03B	0	DEN1	AG117	-0.156577
G2_DPIV/AS03B	56	DEN1	AG117	2.44632
G2_DPIV/AS03B	254	DEN1	AG117	1.63832
G2_DPIV/AS03B	309	DEN1	AG117	3.99415
G2_DPIV/AS03B	0	DEN2	AG117	0.930844
G2_DPIV/AS03B	56	DEN2	AG117	2.92664
G2_DPIV/AS03B	254	DEN2	AG117	2.3267
G2_DPIV/AS03B	309	DEN2	AG117	4.49485
G2_DPIV/AS03B	0	DEN1	AG35	0.901623
G2_DPIV/AS03B	56	DEN1	AG35	2.34045
G2_DPIV/AS03B	254	DEN1	AG35	1.70471
G2_DPIV/AS03B	309	DEN1	AG35	2.83116
G2_DPIV/AS03B	0	DEN2	AG35	0.918419
G2_DPIV/AS03B	56	DEN2	AG35	3.0476
G2_DPIV/AS03B	254	DEN2	AG35	2.21613
G2_DPIV/AS03B	309	DEN2	AG35	4.3557
G2_DPIV/AS03B	0	DEN1	AG77	-0.885428
G2_DPIV/AS03B	56	DEN1	AG77	2.73208
G2_DPIV/AS03B	254	DEN1	AG77	1.54266
G2_DPIV/AS03B	309	DEN1	AG77	3.56945
G2_DPIV/AS03B	0	DEN2	AG77	-0.0301783
G2_DPIV/AS03B	56	DEN2	AG77	3.64492
G2_DPIV/AS03B	254	DEN2	AG77	2.25209
G2_DPIV/AS03B	309	DEN2	AG77	4.49485
G2_DPIV/AS03B	0	DEN1	AH44	4.49485
G2_DPIV/AS03B	56	DEN1	AH44	2.36775
G2_DPIV/AS03B	254	DEN1	AH44	1.52279
G2_DPIV/AS03B	309	DEN1	AH44	3.61339
G2_DPIV/AS03B	0	DEN2	AH44	0.650368
G2_DPIV/AS03B	56	DEN2	AH44	2.82633
G2_DPIV/AS03B	254	DEN2	AH44	1.85768
G2_DPIV/AS03B	309	DEN2	AH44	3.0726
G2_DPIV/AS03B	0	DEN1	AH69	0.999255
G2_DPIV/AS03B	56	DEN1	AH69	2.23003
G2_DPIV/AS03B	254	DEN1	AH69	2.20181
G2_DPIV/AS03B	309	DEN1	AH69	3.34774
G2_DPIV/AS03B	0	DEN2	AH69	-0.403039
G2_DPIV/AS03B	56	DEN2	AH69	3.28144
G2_DPIV/AS03B	254	DEN2	AH69	3.28197
G2_DPIV/AS03B	309	DEN2	AH69	4.49485
G3_DPIV4µg	0	DEN2	AG10	1.75309
G3_DPIV4µg	0	DEN2	AG10	1.60156
G3_DPIV4µg	56	DEN2	AG10	3.72873
G3_DPIV4µg	56	DEN2	AG10	3.9178
G3_DPIV4µg	254	DEN2	AG10	2.64797
G3_DPIV4µg	254	DEN2	AG10	2.78862
G3_DPIV4µg	321	DEN2	AG10	4.49485
G3_DPIV4µg	321	DEN2	AG10	4.49485
G3_DPIV4µg	0	DEN2	AG110	1.98285
G3_DPIV4µg	0	DEN2	AG110	1.42529
G3_DPIV4µg	56	DEN2	AG110	3.14383
G3_DPIV4µg	56	DEN2	AG110	3.44747
G3_DPIV4µg	0	DEN2	AG122	1.06714
G3_DPIV4µg	0	DEN2	AG122	1.46565
G3_DPIV4µg	56	DEN2	AG122	3.55136
G3_DPIV4µg	56	DEN2	AG122	3.91923
G3_DPIV4µg	254	DEN2	AG122	2.23058
G3_DPIV4µg	254	DEN2	AG122	2.81574
G3_DPIV4µg	321	DEN2	AG122	4.49485
G3_DPIV4µg	321	DEN2	AG122	4.49485
G3_DPIV4µg	0	DEN2	AG163	0.816956
G3_DPIV4µg	0	DEN2	AG163	1.19058
G3_DPIV4µg	56	DEN2	AG163	2.57723
G3_DPIV4µg	56	DEN2	AG163	2.95807
G3_DPIV4µg	254	DEN2	AG163	2.09142
G3_DPIV4µg	254	DEN2	AG163	2.45481
G3_DPIV4µg	321	DEN2	AG163	4.49485
G3_DPIV4µg	321	DEN2	AG163	4.49485
G3_DPIV4µg	0	DEN2	AG167	1.3794
G3_DPIV4µg	0	DEN2	AG167	1.20051
G3_DPIV4µg	56	DEN2	AG167	3.01155
G3_DPIV4µg	56	DEN2	AG167	3.4678
G3_DPIV4µg	254	DEN2	AG167	2.3783
G3_DPIV4µg	254	DEN2	AG167	2.51155
G3_DPIV4µg	321	DEN2	AG167	4.49485
G3_DPIV4µg	321	DEN2	AG167	4.49485
G3_DPIV4µg	0	DEN2	AG179	0.867735
G3_DPIV4µg	0	DEN2	AG179	1.3309
G3_DPIV4µg	56	DEN2	AG179	3.29213
G3_DPIV4µg	56	DEN2	AG179	3.59766
G3_DPIV4µg	254	DEN2	AG179	1.77787
G3_DPIV4µg	254	DEN2	AG179	2.25126
G3_DPIV4µg	321	DEN2	AG179	4.49485
G3_DPIV4µg	321	DEN2	AG179	4.49485
G3_DPIV4µg	0	DEN2	AG78	-0.521502
G3_DPIV4µg	0	DEN2	AG78	1.12122
G3_DPIV4µg	56	DEN2	AG78	3.53372
G3_DPIV4µg	56	DEN2	AG78	3.78402
G3_DPIV4µg	254	DEN2	AG78	2.58566
G3_DPIV4µg	254	DEN2	AG78	3.02359
G3_DPIV4µg	321	DEN2	AG78	4.49485
G3_DPIV4µg	321	DEN2	AG78	4.49485
G3_DPIV4µg	0	DEN2	AH7	1.10963
G3_DPIV4µg	0	DEN2	AH7	0.875883
G3_DPIV4µg	56	DEN2	AH7	2.45889
G3_DPIV4µg	56	DEN2	AH7	2.28539
G3_DPIV4µg	254	DEN2	AH7	2.03288
G3_DPIV4µg	254	DEN2	AH7	2.06872
G3_DPIV4µg	321	DEN2	AH7	4.49485
G3_DPIV4µg	321	DEN2	AH7	4.49485
G3_DPIV4µg	0	DEN2	AH71	1.8887
G3_DPIV4µg	0	DEN2	AH71	1.06222
G3_DPIV4µg	56	DEN2	AH71	3.8433
G3_DPIV4µg	56	DEN2	AH71	4.17911
G3_DPIV4µg	254	DEN2	AH71	3.06571
G3_DPIV4µg	254	DEN2	AH71	3.0855
G3_DPIV4µg	321	DEN2	AH71	4.49485
G3_DPIV4µg	321	DEN2	AH71	4.49485
G3_DPIV4µg	0	DEN2	AH85	1.5785
G3_DPIV4µg	0	DEN2	AH85	1.25928
G3_DPIV4µg	56	DEN2	AH85	3.78322
G3_DPIV4µg	56	DEN2	AH85	3.48263
G3_DPIV4µg	254	DEN2	AH85	3.08023
G3_DPIV4µg	254	DEN2	AH85	3.65378
G3_DPIV4µg	321	DEN2	AH85	4.49485
G3_DPIV4µg	321	DEN2	AH85	4.49485
G4_Placebo	254	DEN1	AF92	1.78185
G4_Placebo	309	DEN1	AF92	2.61167
G4_Placebo	254	DEN2	AF92	1.04319
G4_Placebo	309	DEN2	AF92	1.89213
G4_Placebo	254	DEN1	AG105	-0.19811
G4_Placebo	309	DEN1	AG105	3.01783
G4_Placebo	254	DEN2	AG105	0.154526
G4_Placebo	309	DEN2	AG105	2.14584
G4_Placebo	254	DEN1	AG148	0.73047
G4_Placebo	309	DEN1	AG148	1.67976
G4_Placebo	254	DEN2	AG148	0.279617
G4_Placebo	309	DEN2	AG148	2.93418
G4_Placebo	254	DEN1	AG48	1.34252
G4_Placebo	309	DEN1	AG48	2.34753
G4_Placebo	254	DEN2	AG48	0.741267
G4_Placebo	309	DEN2	AG48	1.8778
G4_Placebo	254	DEN1	AG57	2.05772
G4_Placebo	309	DEN1	AG57	2.5394
G4_Placebo	254	DEN2	AG57	1.0376
G4_Placebo	309	DEN2	AG57	2.23548
G4_Placebo	254	DEN1	AG71	-2.04509
G4_Placebo	309	DEN1	AG71	2.84039
G4_Placebo	254	DEN2	AG71	0.964668
G4_Placebo	309	DEN2	AG71	2.62426
G4_Placebo	254	DEN1	AH43	0.876223
G4_Placebo	309	DEN1	AH43	1.64761
G4_Placebo	254	DEN2	AH43	0.514245
G4_Placebo	309	DEN2	AH43	2.56936
G4_Placebo	254	DEN1	AH57	1.81914
G4_Placebo	309	DEN1	AH57	1.80765
G4_Placebo	254	DEN2	AH57	0.406731
G4_Placebo	309	DEN2	AH57	2.91335
G4_Placebo	254	DEN1	AH63	1.79872
G4_Placebo	309	DEN1	AH63	1.5205
G4_Placebo	254	DEN2	AH63	0.80942
G4_Placebo	309	DEN2	AH63	2.86198
G4_Placebo	254	DEN1	AH73	-0.327961
G4_Placebo	309	DEN1	AH73	1.61827
G4_Placebo	254	DEN2	AH73	-0.567839
G4_Placebo	309	DEN2	AH73	2.83044
G5_Placebo	254	DEN2	AB79	0.926758
G5_Placebo	254	DEN2	AB79	0.56812
G5_Placebo	321	DEN2	AB79	2.85134
G5_Placebo	321	DEN2	AB79	3.68386
G5_Placebo	254	DEN2	AC41	1.19443
G5_Placebo	254	DEN2	AC41	1.05716
G5_Placebo	321	DEN2	AC41	3.22506
G5_Placebo	321	DEN2	AC41	3.56319
G5_Placebo	254	DEN2	AE6	1.53279
G5_Placebo	254	DEN2	AE6	1.15499
G5_Placebo	321	DEN2	AE6	3.35465
G5_Placebo	321	DEN2	AE6	4.49485
G5_Placebo	254	DEN2	AG115	1.67234
G5_Placebo	254	DEN2	AG115	1.22258
G5_Placebo	321	DEN2	AG115	3.39642
G5_Placebo	321	DEN2	AG115	3.46963
G5_Placebo	254	DEN2	AG128	1.21612
G5_Placebo	254	DEN2	AG128	0.175726
G5_Placebo	321	DEN2	AG128	3.09903
G5_Placebo	321	DEN2	AG128	3.16542
G5_Placebo	254	DEN2	AG33	1.33373
G5_Placebo	254	DEN2	AG33	1.7511
G5_Placebo	321	DEN2	AG33	3.3599
G5_Placebo	321	DEN2	AG33	3.48145
G5_Placebo	254	DEN2	AG36	1.14385
G5_Placebo	254	DEN2	AG36	1.16439
G5_Placebo	321	DEN2	AG36	3.14605
G5_Placebo	321	DEN2	AG36	4.05599
G5_Placebo	254	DEN2	AG45	1.36387
G5_Placebo	254	DEN2	AG45	1.16774
G5_Placebo	321	DEN2	AG45	3.46813
G5_Placebo	321	DEN2	AG45	3.63905
G5_Placebo	254	DEN2	AG46	1.56104
G5_Placebo	254	DEN2	AG46	-0.689727
G5_Placebo	321	DEN2	AG46	3.71989
G5_Placebo	321	DEN2	AG46	3.48211
G5_Placebo	254	DEN2	AH37	1.1005
G5_Placebo	254	DEN2	AH37	1.33802
G5_Placebo	321	DEN2	AH37	2.74433
G5_Placebo	321	DEN2	AH37	3.20931
