# Supplementary material for: Detection of post-vaccination enhanced dengue virus infection in macaques: An improved model for early assessment of dengue vaccines
Source: PLoS Pathog. 2019 Apr 22;15(4):e1007721. doi: 10.1371/journal.ppat.1007721 (PMC6497418; doi:10.1371/journal.ppat.1007721)
Supplement: S5 Data — (XLSX) [file ppat.1007721.s018.xlsx]

## Sheet: Viremia NHP3 G1,G2 & G4
	Viremia results: NHP#3 study (G1, G2 & G4)
	Group	Challenge virus	NHP	Titer (Log PFU/mL)
				Fresh samples	Frozen samples	Fresh samples	Frozen samples	Fresh samples	Frozen samples	Fresh samples	Frozen samples	Frozen samples
				2 dpi	2 dpi	7 dpi	7 dpi	8 dpi	8 dpi	9 dpi	9 dpi	1 dpi	2 dpi	3 dpi	4 dpi	5 dpi	6 dpi	7 dpi	8 dpi	9 dpi	10 dpi	11 dpi	12 dpi	13 dpi	14 dpi
	1	DENV1	AF 104	0.39794	0.39794	0.39794	0.39794	0.39794	0.39794	0.39794	0.39794	0.39794	0.39794	0.39794	0.39794	0.39794	0.398971	0.398971	0.398971	0.398971	0.398971	0.398971	0.398971	NC*	NC*
	1	DENV1	AF 124	0.39794	0.39794	0.39794	0.39794	0.39794	0.39794	0.39794	0.39794	0.39794	0.39794	0.39794	0.39794	0.39794	0.398971	0.398971	0.398971	0.398971	0.398971	0.398971	0.398971	0.398971	0.398971
	1	DENV1	AF 125	0.39794	0.39794	0.39794	0.39794	0.7	0.39794	0.39794	0.39794	0.39794	0.39794	0.39794	0.39794	2.18	0.398971	0.398971	0.398971	0.398971	0.398971	0.398971	0.398971	0.398971	0.398971
	1	DENV1	AG 101	0.39794	0.39794	0.39794	0.39794	0.39794	0.39794	0.39794	0.39794	0.39794	0.39794	0.39794	0.39794	0.39794	0.398971	0.398971	0.398971	0.398971	0.398971	0.398971	0.398971	0.398971	0.398971
	1	DENV1	AG 119	0.39794	0.39794	0.39794	0.39794	0.39794	0.39794	0.39794	0.39794	0.39794	0.39794	0.39794	0.39794	0.39794	0.398971	0.398971	0.398971	0.398971	0.398971	0.398971	0.398971	0.398971	0.398971
	1	DENV2	AF 138	3.04	2	0.39794	0.39794	0.39794	0.39794	0.39794	0.39794	0.7	2	3.48	3.57	0.7	0.398971	0.398971	0.398971	0.398971	0.398971	0.398971	0.398971	0.398971	0.398971
	1	DENV2	AG 125	0.39794	0.39794	0.39794	0.39794	0.39794	0.39794	0.39794	0.39794	0.39794	0.39794	0.39794	0.39794	0.39794	0.398971	0.398971	0.398971	0.398971	0.398971	0.398971	0.398971	0.398971	0.398971
	1	DENV2	AG 135	2.6	0.7	0.39794	0.39794	0.39794	0.39794	0.39794	0.39794	0.39794	0.7	2.32	1.88	0.7	0.398971	0.398971	0.398971	0.398971	0.398971	0.398971	0.398971	0.398971	0.398971
	1	DENV2	AG 169	0.39794	0.39794	1.18	0.39794	0.39794	0.39794	0.39794	0.39794	0.39794	0.39794	0.39794	0.39794	0.39794	0.398971	0.398971	0.398971	0.398971	0.398971	0.398971	0.398971	0.398971	0.398971
	1	DENV2	AG 177	1.87	0.39794	0.7	0.39794	0.39794	0.39794	0.39794	0.39794	0.39794	0.39794	0.39794	0.39794	0.39794	0.398971	0.398971	0.398971	0.398971	0.398971	0.398971	0.398971	0.398971	0.398971
	2	DENV1	AF 50	0.39794	0.39794	0.39794	0.39794	0.39794	0.39794	0.39794	0.39794	0.39794	0.39794	0.39794	0.39794	0.39794	0.398971	0.398971	0.398971	0.398971	0.398971	0.398971	0.398971	0.398971	0.398971
	2	DENV1	AH 44	0.39794	0.39794	0.7	0.39794	0.39794	0.39794	0.39794	0.39794	0.39794	0.39794	0.39794	0.39794	0.39794	0.398971	0.398971	0.398971	0.398971	0.398971	0.398971	0.398971	NC*	NC*
	2	DENV1	AE 87	1.48	0.39794	0.39794	0.39794	0.39794	0.39794	0.39794	0.39794	0.39794	0.39794	0.39794	0.39794	0.39794	0.398971	0.398971	0.398971	0.398971	0.398971	0.398971	0.398971	0.398971	0.398971
	2	DENV1	AE 107	0.39794	0.39794	0.39794	0.39794	0.39794	0.39794	0.39794	0.39794	0.39794	0.39794	0.39794	0.39794	0.39794	0.398971	0.398971	0.398971	0.398971	0.398971	0.398971	0.398971	0.398971	0.398971
	2	DENV1	AF 167	1.97	0.39794	1.18	0.39794	0.39794	0.39794	0.39794	0.39794	0.39794	0.39794	1.17	1.78	1.65	0.398971	0.398971	0.398971	0.398971	0.398971	0.398971	0.398971	0.398971	0.398971
	2	DENV2	AF 122	1.87	0.39794	0.7	0.39794	0.39794	0.39794	0.39794	0.39794	0.39794	0.39794	0.39794	0.39794	0.39794	0.398971	0.398971	0.398971	0.398971	0.398971	0.398972	0.398972	NC*	NC*
	2	DENV2	AG 35	2.87	1.87	1.48	0.39794	0.39794	0.39794	0.39794	0.39794	0.39794	1.87	2.38	2.57	2.35	2.18	0.398971	0.398971	0.398971	0.398972	0.398972	0.398972	0.398971	0.398971
	2	DENV2	AG 77	1.17	0.39794	1.65	0.39794	0.7	0.39794	0.39794	0.39794	0.39794	0.39794	0.39794	0.7	1.48	0.398971	0.398971	0.398971	0.398971	0.398972	0.398972	0.398972	0.398972	0.398971
	2	DENV2	AG 117	1.81	0.39794	0.39794	0.39794	0.39794	0.39794	0.39794	0.39794	0.39794	0.39794	1.65	1	0.39794	0.398971	0.398971	0.398971	0.398971	0.398972	0.398972	0.398972	0.398972	0.398971
	2	DENV2	AH 69	0.39794	0.39794	0.39794	0.39794	0.39794	0.39794	0.39794	0.39794	0.39794	0.39794	0.39794	0.39794	0.39794	0.398971	0.398971	0.398971	0.398971	0.398972	0.398972	0.398972	0.398972	0.398971
	4	DENV1	AF 92	1.6	1	2.64	2.38	1.8	1.78	0.39794	0.39794	0.39794	1	2.57	2.22	2.88	3.56	2.38	1.78	0.398971	0.398972	0.398972	0.398972	NC*	NC*
	4	DENV1	AG 48	2.64	2.29	0.39794	0.39794	0.39794	0.39794	0.39794	0.39794	1.3	2.29	2.72	2.43	2.22	1.17	0.398971	0.398971	0.398971	0.398972	0.398972	0.398972	NC*	NC*
	4	DENV1	AG 57	1.97	1.7	3.02	2.93	2.88	2.84	2.55	2.13	1.3	1.7	2.91	3.13	3.88	3.64	2.93	2.84	2.13	0.398972	0.398972	0.398972	NC*	NC*
	4	DENV1	AG 71	2.19	1.88	1.18	1.18	0.39794	0.39794	0.39794	0.39794	1.48	1.88	2.08	1.95	2.43	1.9	1.18	0.398971	0.398971	0.398972	0.398972	0.398972	0.398972	0.398971
	4	DENV1	AG 105	0.39794	0.7	1.3	1.17	1.3	1	0.7	0.39794	0.39794	0.7	1.17	1.65	2.1	1.98	1.17	1	0.398971	0.398972	0.398972	0.398972	0.398972	0.398971
	4	DENV2	AG 148	2.67	2.65	0.39794	0.39794	0.7	0.39794	0.39794	0.39794	2.16	2.65	3.48	3.93	3.35	1.87	0.398971	0.398971	0.398971	0.398972	0.398972	0.398972	NC*	NC*
	4	DENV2	AH 43	1.65	1.6	2.04	1.54	0.39794	0.39794	0.39794	0.39794	0.39794	1.6	1.7	2.28	3.22	3.18	1.54	0.398971	0.398971	0.398972	0.398972	0.398972	0.398972	0.398971
	4	DENV2	AH 57	2.38	2.31	0.39794	0.39794	0.39794	0.39794	0.39794	0.39794	0.39794	2.31	1.6	1.9	2.38	1.54	0.398971	0.398971	0.398971	0.398972	0.398972	0.398972	0.398972	0.398971
	4	DENV2	AH 63	2.86	2.73	0.7	0.39794	0.39794	0.39794	0.39794	0.39794	2	2.73	3.38	3.56	2.83	0.39794	0.398971	0.398971	0.398971	0.398972	0.398972	0.398972	0.398972	0.398971
	4	DENV2	AH 73	2.88	2.36	1	0.7	0.39794	0.39794	0.39794	0.39794	1.18	2.36	2.48	2.87	3.12	2.43	0.7	0.398971	0.398971	0.398972	0.398972	0.398972	0.398972	0.398971	NC* = Not Collected (NHP<6Kg)
				Titer (PFU/mL)
	1	DENV1	AF 104	2.5	2.5	2.5	2.5	2.5	2.5	2.5	2.5	2.5	2.5	2.5	2.5	2.5	2.50594	2.50594	2.50594	2.50594	2.50594	2.50594	2.50594	#VALUE!	#VALUE!
	1	DENV1	AF 124	2.5	2.5	2.5	2.5	2.5	2.5	2.5	2.5	2.5	2.5	2.5	2.5	2.5	2.50594	2.50594	2.50594	2.50594	2.50594	2.50594	2.50594	2.50594	2.50594
	1	DENV1	AF 125	2.5	2.5	2.5	2.5	5.01187	2.5	2.5	2.5	2.5	2.5	2.5	2.5	151.356	2.50594	2.50594	2.50594	2.50594	2.50594	2.50594	2.50594	2.50594	2.50594
	1	DENV1	AG 101	2.5	2.5	2.5	2.5	2.5	2.5	2.5	2.5	2.5	2.5	2.5	2.5	2.5	2.50594	2.50594	2.50594	2.50594	2.50594	2.50594	2.50594	2.50594	2.50594
	1	DENV1	AG 119	2.5	2.5	2.5	2.5	2.5	2.5	2.5	2.5	2.5	2.5	2.5	2.5	2.5	2.50594	2.50594	2.50594	2.50594	2.50594	2.50594	2.50594	2.50594	2.50594
	1	DENV2	AF 138	1096.48	100	2.5	2.5	2.5	2.5	2.5	2.5	5.01187	100	3019.95	3715.35	5.01187	2.50594	2.50594	2.50594	2.50594	2.50594	2.50594	2.50594	2.50594	2.50594
	1	DENV2	AG 125	2.5	2.5	2.5	2.5	2.5	2.5	2.5	2.5	2.5	2.5	2.5	2.5	2.5	2.50594	2.50594	2.50594	2.50594	2.50594	2.50594	2.50594	2.50594	2.50594
	1	DENV2	AG 135	398.107	5.01187	2.5	2.5	2.5	2.5	2.5	2.5	2.5	5.01187	208.93	75.8578	5.01187	2.50594	2.50594	2.50594	2.50594	2.50594	2.50594	2.50594	2.50594	2.50594
	1	DENV2	AG 169	2.5	2.5	15.1356	2.5	2.5	2.5	2.5	2.5	2.5	2.5	2.5	2.5	2.5	2.50594	2.50594	2.50594	2.50594	2.50594	2.50594	2.50594	2.50594	2.50594
	1	DENV2	AG 177	74.131	2.5	5.01187	2.5	2.5	2.5	2.5	2.5	2.5	2.5	2.5	2.5	2.5	2.50594	2.50594	2.50594	2.50594	2.50594	2.50594	2.50594	2.50594	2.50594
	2	DENV1	AF 50	2.5	2.5	2.5	2.5	2.5	2.5	2.5	2.5	2.5	2.5	2.5	2.5	2.5	2.50594	2.50594	2.50594	2.50594	2.50594	2.50594	2.50594	2.50594	2.50594
	2	DENV1	AH 44	2.5	2.5	5.01187	2.5	2.5	2.5	2.5	2.5	2.5	2.5	2.5	2.5	2.5	2.50594	2.50594	2.50594	2.50594	2.50594	2.50594	2.50594	#VALUE!	#VALUE!
	2	DENV1	AE 87	30.1995	2.5	2.5	2.5	2.5	2.5	2.5	2.5	2.5	2.5	2.5	2.5	2.5	2.50594	2.50594	2.50594	2.50594	2.50594	2.50594	2.50594	2.50594	2.50594
	2	DENV1	AE 107	2.5	2.5	2.5	2.5	2.5	2.5	2.5	2.5	2.5	2.5	2.5	2.5	2.5	2.50594	2.50594	2.50594	2.50594	2.50594	2.50594	2.50594	2.50594	2.50594
	2	DENV1	AF 167	93.3254	2.5	15.1356	2.5	2.5	2.5	2.5	2.5	2.5	2.5	14.7911	60.256	44.6684	2.50594	2.50594	2.50594	2.50594	2.50594	2.50594	2.50594	2.50594	2.50594
	2	DENV2	AF 122	74.131	2.5	5.01187	2.5	2.5	2.5	2.5	2.5	2.5	2.5	2.5	2.5	2.5	2.50594	2.50594	2.50594	2.50594	2.50594	2.50594	2.50594	#VALUE!	#VALUE!
	2	DENV2	AG 35	741.31	74.131	30.1995	2.5	2.5	2.5	2.5	2.5	2.5	74.131	239.883	371.535	223.872	151.356	2.50594	2.50594	2.50594	2.50594	2.50594	2.50594	2.50594	2.50594
	2	DENV2	AG 77	14.7911	2.5	44.6684	2.5	5.01187	2.5	2.5	2.5	2.5	2.5	2.5	5.01187	30.1995	2.50594	2.50594	2.50594	2.50594	2.50594	2.50594	2.50594	2.50594	2.50594
	2	DENV2	AG 117	64.5654	2.5	2.5	2.5	2.5	2.5	2.5	2.5	2.5	2.5	44.6684	10	2.5	2.50594	2.50594	2.50594	2.50594	2.50594	2.50595	2.50595	2.50594	2.50594
	2	DENV2	AH 69	2.5	2.5	2.5	2.5	2.5	2.5	2.5	2.5	2.5	2.5	2.5	2.5	2.5	2.50594	2.50594	2.50594	2.50594	2.50595	2.50595	2.50595	2.50594	2.50594
	4	DENV1	AF 92	39.8107	10	436.516	239.883	63.0957	60.256	2.5	2.5	2.5	10	371.535	165.959	758.578	3630.78	239.883	60.256	2.50594	2.50595	2.50595	2.50595	#VALUE!	#VALUE!
	4	DENV1	AG 48	436.516	194.984	2.5	2.5	2.5	2.5	2.5	2.5	19.9526	194.984	524.807	269.153	165.959	14.7911	2.50594	2.50594	2.50594	2.50595	2.50595	2.50595	#VALUE!	#VALUE!
	4	DENV1	AG 57	93.3254	50.1187	1047.13	851.138	758.578	691.831	354.813	134.896	19.9526	50.1187	812.831	1348.96	7585.78	4365.16	851.138	691.831	134.896	2.50595	2.50595	2.50595	#VALUE!	#VALUE!
	4	DENV1	AG 71	154.882	75.8578	15.1356	15.1356	2.5	2.5	2.5	2.5	30.1995	75.8578	120.226	89.1251	269.153	79.4328	15.1356	2.50594	2.50594	2.50595	2.50595	2.50595	2.50594	2.50594
	4	DENV1	AG 105	2.5	5.01187	19.9526	14.7911	19.9526	10	5.01187	2.5	2.5	5.01187	14.7911	44.6684	125.893	95.4993	14.7911	10	2.50594	2.50595	2.50595	2.50595	2.50594	2.50594
	4	DENV2	AG 148	467.735	446.684	2.5	2.5	5.01187	2.5	2.5	2.5	144.544	446.684	3019.95	8511.38	2238.72	74.131	2.50594	2.50594	2.50594	2.50595	2.50595	2.50595	#VALUE!	#VALUE!
	4	DENV2	AH 43	44.6684	39.8107	109.648	34.6737	2.5	2.5	2.5	2.5	2.5	39.8107	50.1187	190.546	1659.59	1513.56	34.6737	2.50594	2.50594	2.50595	2.50595	2.50595	2.50594	2.50594
	4	DENV2	AH 57	239.883	204.174	2.5	2.5	2.5	2.5	2.5	2.5	2.5	204.174	39.8107	79.4328	239.883	34.6737	2.50594	2.50594	2.50594	2.50595	2.50595	2.50595	2.50594	2.50594
	4	DENV2	AH 63	724.436	537.032	5.01187	2.5	2.5	2.5	2.5	2.5	100	537.032	2398.83	3630.78	676.083	2.5	2.50594	2.50594	2.50594	2.50595	2.50595	2.50595	2.50594	2.50594
	4	DENV2	AH 73	758.578	229.087	10	5.01187	2.5	2.5	2.5	2.5	15.1356	229.087	301.995	741.31	1318.26	269.153	5.01187	2.50594	2.50594	2.50595	2.50595	2.50595	2.50594	2.50594
