# Supplementary material for: Detection of post-vaccination enhanced dengue virus infection in macaques: An improved model for early assessment of dengue vaccines
Source: PLoS Pathog. 2019 Apr 22;15(4):e1007721. doi: 10.1371/journal.ppat.1007721 (PMC6497418; doi:10.1371/journal.ppat.1007721)
Supplement: S6 Data — (XLSX) [file ppat.1007721.s019.xlsx]

## Sheet: Viremia_FreshXFrozen
			Viremia results (Log10 PFU/mL)
			1dpi		2dpi		3dpi		4dpi		5dpi		6dpi		7dpi		8dpi		9dpi		10dpi		11dpi		12dpi		13dpi		14dpi
GROUP	NHP	INOCULUM	FRESH	FROZEN	FRESH	FROZEN	FRESH	FROZEN	FRESH	FROZEN	FRESH	FROZEN	FRESH	FROZEN	FRESH	FROZEN	FRESH	FROZEN	FRESH	FROZEN	FRESH	FROZEN	FRESH	FROZEN	FRESH	FROZEN	FRESH	FROZEN	FRESH	FROZEN
G3	AG 10	BR	0.4	0.4	1.17897	0.4	1.82	0.4	2.63	0.4	2.48	0.4	0.7	0.4	0.4	0.4	0.4	0.4	0.4	0.4	0.4	0.4	0.4	0.4	0.4	0.4
	AG 122	BR	0.4	0.4	0.4	0.4	0.4	0.4	1.30103	0.4	1.48	0.4	0.4	0.4	0.4	0.4	0.4	0.4	0.4	0.4	0.4	0.4	0.4	0.4	0.4	0.4
	AG 167	BR	0.4	0.4	0.4	0.4	0.4	0.4	0.4	0.4	0.4	0.4	0.4	0.4	0.4	0.4	0.4	0.4	0.4	0.4	0.4	0.4	0.4	0.4	0.4	0.4	0.4	0.4	0.4	0.4
	AH 85	BR	0.4	0.4	0.4	0.4	0.4	0.4	0.4	0.4	0.4	0.4	0.4	0.4	0.4	0.4	0.4	0.4	0.4	0.4	0.4	0.4	0.4	0.4	0.4	0.4	0.4	0.4	0.4	0.4
	AH 7	BR	0.4	0.4	2.53	1.70319	3.09	2.47141	3.61033	2.61046	3.08	2.32572	1.74	1.3	0.4	0.4	0.4	0.4	0.4	0.4	0.4	0.4	0.4	0.4	0.4	0.4	0.4	0.4	0.4	0.4
	AG 179	WRAIR	0.4	0.4	0.4	0.4	1.92	1.30319	3.29291	3.62	4.33	4.19	4.5	1.3	0.4	0.4	0.4	0.4	0.4	0.4	0.4	0.4	0.4	0.4	0.4	0.4	0.4	0.4	0.4	0.4
	AG 163	WRAIR	0.4	0.4	0.7	0.4	1.82	2.08	2.29291	1.44489	2.66	1.84319	1.63	0.4	0.4	0.4	0.4	0.4	0.4	0.4	0.4	0.4	0.4	0.4	0.4	0.4	0.4	0.4	0.4	0.4
	AH 71	WRAIR	0.4	0.4	0.4	0.4	0.4	0.4	1.18	0.4	0.7	0.4	1.18	0.4	0.4	0.4	0.4	0.4	0.4	0.4	0.4	0.4	0.4	0.4	0.4	0.4	0.4	0.4	0.4	0.4
	AG 78	WRAIR	0.4	0.4	1.74	1.18	2.03	1.00319	2.64	0.4	2.9	1.24565	2.59	0.4	0.4	0.4	0.4	0.4	0.4	0.4	0.4	0.4	0.4	0.4	0.4	0.4
G5	AG 128	BR	1	1	2.62	2.45	2.86917	2.96	2.71045	2.62012	1.18	1.00319	0.4	0.4	0.4	0.4	0.4	0.4	0.4	0.4	0.4	0.4	0.4	0.4	0.4	0.4
	AG 33	BR	1	0.4	2.31	2.39526	3.38309	3.62	3.52139	3.73	3.06	3.54	2.51	2.5	1	0.7	0.4	1	0.4	0.4	0.4	0.4	0.4	0.4	0.4	0.4	0.4	0.4	0.4	0.4
	AG 115	BR	1.17609	0.7	2.4	2.36287	3	3.06	3.72304	3.86	2.04	2.08005	0.4	0.4	0.4	0.4	0.4	0.4	0.4	0.4	0.4	0.4	0.4	0.4	0.4	0.4	0.4	0.4	0.4	0.4
	AG 46	BR	1.17609	0.7	1.94	1.98	2.31	2.48046	3.11	3.25	3.17	3.29503	2.77	2.78	1.4	1	0.7	0.4	0.4	0.4	0.4	0.4	0.4	0.4	0.4	0.4	0.4	0.4	0.4	0.4
	AB 79	BR	0.4	0.4	1.74	1.84	1.47712	1.74	1.8451	1.92	2.37	2.46641	2.31	2.43	1.68	1.4	1.3	0.7	0.4	0.4	0.4	0.4	0.4	0.4	0.4	0.4	0.4	0.4	0.4	0.4
	AC 41	WRAIR	0.4	0.4	0.4	2.02	1.95712	1.96	2.08206	2.38	2.7	3	2.92	3.02	2.64	2.56	1.18	0.4	0.4	0.4	0.4	0.4	0.4	0.4	0.4	0.4	0.4	0.4	0.4	0.4
	AG 45	WRAIR	0.4	0.4	1.25	1	1.1	1.4	1	1.18	1.4	2.43	2	2.28	1	0.4	0.4	0.4	0.4	0.4	0.4	0.4	0.4	0.4	0.4	0.4	0.4	0.4	0.4	0.4
	AE 6	WRAIR	0.4	0.4	2.26	2.45	1.4	1.54	0.69897	1.3	1.54	1.79926	1.48	1	0.4	0.4	0.4	0.4	0.4	0.4	0.4	0.4	0.4	0.4	0.4	0.4
	AG 36	WRAIR	1	0.7	2.32	2.45	2.07	2.37847	1.57	1.6	1	0.7	0.4	0.4	0.4	0.4	0.4	0.4	0.4	0.4	0.4	0.4	0.4	0.4	0.4	0.4
	AH 37	WRAIR	0.4	0.4	1.51	1.3	1	1.09926	0.4	1.48	0.4	1.3	0.4	1	0.4	0.4	0.4	0.4	0.4	0.4	0.4	0.4	0.4	0.4	0.4	0.4	0.4	0.4	0.4	0.4
<6Kg at challenge
			Viremia results (PFU/mL)
GROUP	NHP	INOCULUM	1dpi		2dpi		3dpi		4dpi		5dpi		6dpi		7dpi		8dpi		9dpi		10dpi		11dpi		12dpi		13dpi		14dpi
G3	AG 10	BR	2.51189	2.51189	15.0998	2.51189	66.0693	2.51189	426.58	2.51189	301.995	2.51189	5.01187	2.51189	2.51189	2.51189	2.51189	2.51189	2.51189	2.51189	2.51189	2.51189	2.51189	2.51189	2.51189	2.51189
	AG 122	BR	2.51189	2.51189	2.51189	2.51189	2.51189	2.51189	20	2.51189	30.1995	2.51189	2.51189	2.51189	2.51189	2.51189	2.51189	2.51189	2.51189	2.51189	2.51189	2.51189	2.51189	2.51189	2.51189	2.51189
	AG 167	BR	2.51189	2.51189	2.51189	2.51189	2.51189	2.51189	2.51189	2.51189	2.51189	2.51189	2.51189	2.51189	2.51189	2.51189	2.51189	2.51189	2.51189	2.51189	2.51189	2.51189	2.51189	2.51189	2.51189	2.51189	2.51189	2.51189	2.51189	2.51189
	AH 85	BR	2.51189	2.51189	2.51189	2.51189	2.51189	2.51189	2.51189	2.51189	2.51189	2.51189	2.51189	2.51189	2.51189	2.51189	2.51189	2.51189	2.51189	2.51189	2.51189	2.51189	2.51189	2.51189	2.51189	2.51189	2.51189	2.51189	2.51189	2.51189
	AH 7	BR	2.51189	2.51189	338.844	50.4883	1230.27	296.082	4076.93	407.812	1202.26	211.699	54.9541	19.9526	2.51189	2.51189	2.51189	2.51189	2.51189	2.51189	2.51189	2.51189	2.51189	2.51189	2.51189	2.51189	2.51189	2.51189	2.51189	2.51189
	AG 179	WRAIR	2.51189	2.51189	2.51189	2.51189	83.1764	20.0998	1962.97	4168.69	21379.6	15488.2	31622.8	19.9526	2.51189	2.51189	2.51189	2.51189	2.51189	2.51189	2.51189	2.51189	2.51189	2.51189	2.51189	2.51189	2.51189	2.51189	2.51189	2.51189
	AG 163	WRAIR	2.51189	2.51189	5.01187	2.51189	66.0693	120.226	196.297	27.8544	457.088	69.6933	42.658	2.51189	2.51189	2.51189	2.51189	2.51189	2.51189	2.51189	2.51189	2.51189	2.51189	2.51189	2.51189	2.51189	2.51189	2.51189	2.51189	2.51189
	AH 71	WRAIR	2.51189	2.51189	2.51189	2.51189	2.51189	2.51189	15.1356	2.51189	5.01187	2.51189	15.1356	2.51189	2.51189	2.51189	2.51189	2.51189	2.51189	2.51189	2.51189	2.51189	2.51189	2.51189	2.51189	2.51189	2.51189	2.51189	2.51189	2.51189
	AG 78	WRAIR	2.51189	2.51189	54.9541	15.1356	107.152	10.0737	436.516	2.51189	794.328	17.6057	389.045	2.51189	2.51189	2.51189	2.51189	2.51189	2.51189	2.51189	2.51189	2.51189	2.51189	2.51189	2.51189	2.51189
G5	AG 128	BR	10	10	416.869	281.838	739.888	912.011	513.392	416.98	15.1356	10.0737	2.51189	2.51189	2.51189	2.51189	2.51189	2.51189	2.51189	2.51189	2.51189	2.51189	2.51189	2.51189	2.51189	2.51189
	AG 33	BR	10	2.51189	204.174	248.461	2415.96	4168.69	3321.95	5370.32	1148.15	3467.37	323.594	316.228	10	5.01187	2.51189	10	2.51189	2.51189	2.51189	2.51189	2.51189	2.51189	2.51189	2.51189	2.51189	2.51189	2.51189	2.51189
	AG 115	BR	15	5.01187	251.189	230.607	1000	1148.15	5284.92	7244.36	109.648	120.241	2.51189	2.51189	2.51189	2.51189	2.51189	2.51189	2.51189	2.51189	2.51189	2.51189	2.51189	2.51189	2.51189	2.51189	2.51189	2.51189	2.51189	2.51189
	AG 46	BR	15	5.01187	87.0964	95.4993	204.174	302.315	1288.25	1778.28	1479.11	1972.55	588.844	602.56	25.1189	10	5.01187	2.51189	2.51189	2.51189	2.51189	2.51189	2.51189	2.51189	2.51189	2.51189	2.51189	2.51189	2.51189	2.51189
	AB 79	BR	2.51189	2.51189	54.9541	69.1831	30	54.9541	70	83.1764	234.423	292.691	204.174	269.153	47.863	25.1189	19.9526	5.01187	2.51189	2.51189	2.51189	2.51189	2.51189	2.51189	2.51189	2.51189	2.51189	2.51189	2.51189	2.51189
	AC 41	WRAIR	2.51189	2.51189	2.51189	104.713	90.5986	91.2011	120.798	239.883	501.187	1000	831.764	1047.13	436.516	363.078	15.1356	2.51189	2.51189	2.51189	2.51189	2.51189	2.51189	2.51189	2.51189	2.51189	2.51189	2.51189	2.51189	2.51189
	AG 45	WRAIR	2.51189	2.51189	17.7828	10	12.5893	25.1189	10	15.1356	25.1189	269.153	100	190.546	10	2.51189	2.51189	2.51189	2.51189	2.51189	2.51189	2.51189	2.51189	2.51189	2.51189	2.51189	2.51189	2.51189	2.51189	2.51189
	AE 6	WRAIR	2.51189	2.51189	181.97	281.838	25.1189	34.6737	5	19.9526	34.6737	62.9882	30.1995	10	2.51189	2.51189	2.51189	2.51189	2.51189	2.51189	2.51189	2.51189	2.51189	2.51189	2.51189	2.51189
	AG 36	WRAIR	10	5.01187	208.93	281.838	117.49	239.042	37.1535	39.8107	10	5.01187	2.51189	2.51189	2.51189	2.51189	2.51189	2.51189	2.51189	2.51189	2.51189	2.51189	2.51189	2.51189	2.51189	2.51189
	AH 37	WRAIR	2.51189	2.51189	32.3594	19.9526	10	12.5678	2.51189	30.1995	2.51189	19.9526	2.51189	10	2.51189	2.51189	2.51189	2.51189	2.51189	2.51189	2.51189	2.51189	2.51189	2.51189	2.51189	2.51189	2.51189	2.51189	2.51189	2.51189
