# Supplementary material for: Detection of post-vaccination enhanced dengue virus infection in macaques: An improved model for early assessment of dengue vaccines
Source: PLoS Pathog. 2019 Apr 22;15(4):e1007721. doi: 10.1371/journal.ppat.1007721 (PMC6497418; doi:10.1371/journal.ppat.1007721)
Supplement: S7 Data — (XLSX) [file ppat.1007721.s020.xlsx]

## Sheet: Group1
Group 1 (DPIV-2µg+Alum)
	DENV1 eg/mL (LOG10)						DENV2 eg/mL (LOG10)
Day post-infection	1-1-AF104	1-1-AF124	1-1-AF125	1-1-AG101	1-1-AG119		1-2-AF138	1-2-AG125	1-2-AG135	1-2-AG169	1-2-AG177
0	1	1	1	1	1		1	1	1	1	1
1	1	1	1	1	1		2.82	1	1	1	1
2	1	2.15	2.95	1	2.33		4.37	1	4.08	1	3.36
3	1	1	5.47	1	3.13		5.14	1	5.04	2.65	3.87
4	2.27	2.99	6.47	2.85	4.82		5.47	1	5.54	2.56	4.52
5	3.51	4.18	7.4	3.56	5.28		4.16	3.05	4.74	3.82	4.99
6	3.41	4.63	7.21	2.95	5.15		1	1	3.15	4.54	3.95
7	2.47	3.76	5.8	2.26	4.1		2.19	1	1	2.69	1
8	2.37	3.01	3.93	2.62	2.73		1	1	1	1	1
9	1	1	1	1	1		1	1	1	1	1
10	1	1	1	1	1		1	1	1	1	1
11	1	1	1	1	1		1	1	1	1	1
12	1	1	1	1	1		1	1	1	1	1
13	NA	1	1	1	1		1	1	1	1	1
14	NA	1	1	1	1		1	1	1	1	1
17	NA	1	1	1	1		1	1	1	1	1
21	NA	1	1	1	1		1	1	1	1	1

## Sheet: Group2
Group 2 (DPIV-2µg+AS03B)
	DENV1 eg/mL (LOG10)						DENV2 eg/mL (LOG10)
Day post-infection	2-1-AF50	2-1-AH44	2-1-AE87	2-1-AE107	2-1-AF167		2-2-AF122	2-2-AG35	2-2-AG77	2-2-AG117	2-2-AH69
0	1	1	1	1	1		1	1	1	1	1
1	1	1	1	1	3.17		1	2.46	1	1	1
2	1	1	2.74	1	4.37		3.42	4.14	3.25	3.38	1
3	1	2.99	3.7	3.45	5.41		4.23	5.03	4.43	4.56	3.39
4	1	3.97	4.78	4.71	6.02		5.19	5.58	5.1	5.02	4.29
5	6.69	4.22	5.86	5.65	6.36		5.06	5.65	5.49	4.99	5.23
6	3.03	3.46	5.71	5.31	5.85		4.35	4.7	5.21	4.35	4.88
7	2.55	2.52	4.13	3.64	4.23		2.54	3.46	4.07	2.27	3.19
8	1	1	2.65	1	2.63		1	1	1	1	1
9	2.18	1	1	1	1		1	1	1	1	1
10	1	1	1	1	1		1	1	1	1	1
11	1	1	1	1	1		1	1	1	1	1
12	1	1	1	1	1		1	1	1	1	1
13	1	NA	1	1	1		NA	1	1	1	1
14	1	NA	1	1	1		NA	1	1	1	1
17	1	NA	1	1	1		NA	1	1	1	1
21	1	NA	1	1	1		NA	1	1	1	1

## Sheet: Group4
Group 4 (placebo)
	DENV1 eg/mL (LOG10)						DENV2 eg/mL (LOG10)
Day post-infection	4-1-AF92	4-1-AG48	4-1-AG57	4-1-AG71	4-1-AG105		4-2-AG148	4-2-AH43	4-2-AH57	4-2-AH63	4-2-AH73
0	1	1	1	1	1		1	1	1	1	1
1	3.46	3.68	3.67	3.62	2.47		3.52	1	1	3.49	1
2	4.31	5.07	4.66	4.82	3.76		4.25	3.41	4.05	4.56	4.09
3	4.53	5.13	5.18	4.8	3.75		4.77	3.44	3.68	4.94	4.09
4	4.71	4.83	5.6	4.58	4.02		5.46	4.01	3.56	5.08	4.43
5	5.24	4.59	6.06	4.96	4.59		4.88	4.68	3.62	4.03	4.79
6	5.69	3.86	6.13	4.82	4.39		3.76	4.63	3.29	3.11	3.97
7	5.09	2.82	5.52	3.64	3.91		3.17	3.5	2.45	2.36	2.7
8	4.62	2.65	5.34	3.62	3.85		2.73	2.26	1	1	1
9	3.53	1	5.04	2.9	2.85		1	1	1	1	1
10	2.13	1	3.79	2.19	2.13		1	1	1	1	1
11	1	1	1	1	1		1	1	1	1	1
12	1	1	1	1	1		1	1	1	1	1
13	NA	NA	NA	1	1		NA	1	1	1	1
14	NA	NA	NA	1	1		NA	1	1	1	1
17	NA	NA	NA	1	1		NA	1	1	1	1
21	NA	NA	NA	1	1		NA	1	1	1	1
