# Supplementary material for: Detection of post-vaccination enhanced dengue virus infection in macaques: An improved model for early assessment of dengue vaccines
Source: PLoS Pathog. 2019 Apr 22;15(4):e1007721. doi: 10.1371/journal.ppat.1007721 (PMC6497418; doi:10.1371/journal.ppat.1007721)
Supplement: S8 Data — (XLSX) [file ppat.1007721.s021.xlsx]

## Sheet: Sheet1
			Log10 eg/mL
			pre challenge		1dpi		2dpi		3dpi		4dpi		5dpi		6dpi		7dpi		8dpi		9dpi		10dpi		11dpi		12dpi		13dpi		14dpi		17dpi
GROUP	NHP	INOCULUM	Fresh	Frozen	Frozen	Fresh	Frozen	Fresh	Frozen	Fresh	Frozen	Fresh	Frozen	Fresh	Frozen	Fresh	Frozen	Fresh	Frozen	Fresh	Frozen	Fresh	Frozen	Fresh	Frozen	Fresh	Frozen	Fresh	Frozen	Fresh	Frozen	Fresh	Frozen	Fresh
G3	AG 10	DENV-2 0126/2010	0	0	0	0	2.86374	2.83749	3.99947	3.52843	4.7704	4.71582	5.01619	4.98615	3.54817	3.6833	0	0	0	0	0	0	0	0	0	0	0	0	0	0	0	0	0	0
	AG 122	DENV-2 0126/2010	0	0	0	0	2.42665	2.26824	2.44811	2.63201	3.72829	3.79973	4.56722	4.65818	3.57202	3.90444	0	0	0	0	0	0	0	0	0	0	0	0	0	0	0	0	0	0
	AG 167	DENV-2 0126/2010	0	0	0	0	0	0	0	0	3.14944	2.45811	2.97325	3.16033	0	0	0	0	0	0	0	0	0	0	0	0	0	0	0	0	0	0	0	0
	AH 85	DENV-2 0126/2010	0	0	0	0	0	0	0	0	0	0	0	0	0	0	0	0	0	0	0	0	0	0	0	0	0	0	0	0	0	0	0	0
	AH 7	DENV-2 0126/2010	0	0	0	0	3.85561	3.82819	4.767	4.88336	5.41182	5.2852	5.15878	5.16509	4.15701	4.19914	3.02563	3.12071	0	0	0	0	0	0	0	0	0	0	0	0	0	0	0	0
G5	AG 128	DENV-2 0126/2010	0	0	2.68566	2.89604	4.40799	4.27032	4.81609	4.77601	4.35444	4.46915	3.2328	3.43842	0	0	0	0	0	0	0	0	0	0	0	0	0	0	0	0	0	0	0	0
	AG 33	DENV-2 0126/2010	0	0	0	0	4.21779	4.08002	5.15404	5.17803	5.4792	5.58971	4.98867	5.49026	3.90008	3.96493	3.27435	3.25517	0	3.23507	0	0	0	0	0	0	0	0	0	0	0	0	0	0
	AG 115	DENV-2 0126/2010	0	0	0	0	4.11735	4.03119	4.72351	4.70924	5.57422	5.52065	4.15299	4.30613	2.29365	2.77024	0	0	0	0	0	0	0	0	0	0	0	0	0	0	0	0	0	0
	AG 46	DENV-2 0126/2010	0	0	2.27954	2.36367	3.78842	3.88302	4.14224	4.17677	5.02086	4.91195	5.21294	5.27975	4.2706	4.53709	3.3991	3.23331	2.80161	3.13349	0	0	0	0	0	0	0	0	0	0	0	0	0	0
	AB 79	DENV-2 0126/2010	0	0	0	0	3.78001	3.46212	3.55188	3.51612	3.82365	3.87153	4.12019	4.21071	4.08446	4.12848	3.71898	3.47358	3.22417	3.39269	0	0	0	0	0	0	0	0	0	0	0	0	0	0
			Log10 eg/mL
			pre challenge		1dpi		2dpi		3dpi		4dpi		5dpi		6dpi		7dpi		8dpi		9dpi		10dpi		11dpi		12dpi		13dpi		14dpi		17dpi
GROUP	NHP	INOCULUM	Fresh	Frozen	Frozen	Fresh	Frozen	Fresh	Frozen	Fresh	Frozen	Fresh	Frozen	Fresh	Frozen	Fresh	Frozen	Fresh	Frozen	Fresh	Frozen	Fresh	Frozen	Fresh	Frozen	Fresh	Frozen	Fresh	Frozen	Fresh	Frozen	Fresh	Frozen	Fresh
G3	AG 179	DENV-2 S16803	0	0	0	0	3.77199	3.69106	5.03303	4.89115	6.30449	6.26546	7.6255	7.55772	7.80391	7.67029	4.97908	5.16427	2.4531	2.50708	0	0	0	0	0	0	0	0	0	0	0	0	0	0
	AG 163	DENV-2 S16803	0	0	0	0	4.38734	4.23782	5.39839	5.20419	5.57544	5.49523	5.99007	5.96842	5.56757	5.50425	3.60129	3.54149	0	0	0	0	0	0	0	0	0	0	0	0	0	0	0	0
	AH 71	DENV-2 S16803	0	0	0	0	2.84127	2.67761	3.9927	3.47386	4.35326	4.31137	4.38368	4.87584	4.23825	4.13345	3.76011	3.46034	0	0	0	0	0	0	0	0	0	0	0	0	0	0	0	0
	AG 78	DENV-2 S16803	0	0	3.09771	2.91452	4.89747	4.86074	5.42611	5.33354	5.77107	5.99607	6.21786	6.19715	5.80835	5.75563	3.28066	3.04335	0	0	0	0	0	0	0	0	0	0	0	0	0	0	0	0
G5	AC 41	DENV-2 S16803	0	0	2.93343	2.73713	4.55723	4.44433	5.07171	4.78001	5.18325	5.15768	5.729	5.80159	5.88098	5.71034	5.58626	5.43368	4.42107	4.64188	2.99849	3.09274	0	0	0	0	0	0	0	0	0	0	0	0
	AG 45	DENV-2 S16803	0	0	0	0	4.09221	3.99985	4.69625	4.41333	4.35442	4.48234	5.01337	4.88073	5.21403	5.06006	4.70187	4.53548	3.44516	3.85271	0	0	0	0	0	0	0	0	0	0	0	0	0	0
	AE 6	DENV-2 S16803	0	0	3.15899	2.41713	5.48499	5.24379	5.17736	5.00125	4.56689	4.52973	4.40181	4.59271	3.98254	3.80826	2.82655	2.75746	0	0	0	0	0	0	0	0	0	0	0	0	0	0	0	0
	AG 36	DENV-2 S16803	0	0	2.96978	3.1523	5.1005	5.11749	5.31991	5.2466	4.57375	4.62759	3.73105	3.79773	3.56754	3.74164	3.1	2.89537	0	0	0	0	0	0	0	0	0	0	0	0	0	0	0	0
	AH 37	DENV-2 S16803	0	0	0	0	4.37181	4.17541	4.12199	3.96317	3.79227	3.74	3.89193	3.73243	3.83519	3.71063	3.57277	3.30867	0	0	0	0	0	0	0	0	0	0	0	0	0	0	0	0
