# Supplementary material for: Detection of post-vaccination enhanced dengue virus infection in macaques: An improved model for early assessment of dengue vaccines
Source: PLoS Pathog. 2019 Apr 22;15(4):e1007721. doi: 10.1371/journal.ppat.1007721 (PMC6497418; doi:10.1371/journal.ppat.1007721)
Supplement: S9 Data — (XLSX) [file ppat.1007721.s022.xlsx]

## Sheet: Sheet1
DENV-1 infection enhancement fold									DENV-2 infection enhancement fold
	.1/2	.1/8	.1/32	.1/128	.1/512	.1/2048	.1/8192			.1/2	.1/8	.1/32	.1/128	.1/512	.1/2048	.1/8192
	2.5	0.625	0.15625	0.0390625	0.00976562	0.00244141	0.000610352			2.5	0.625	0.15625	0.0390625	0.00976562	0.00244141	0.000610352
Mock	0.603928	0.603928	0.603928	0.603928	0.603928	0.603928	0.603928		mock	0.963077	0.963077	0.963077	0.963077	0.963077	0.963077	0.963077
Virus alone	1	1	1	1	1	1	1		Virus alone	1	1	1	1	1	1	1
AF104	0.518519	0.759259	1.7963	5.5	9.24074	11.5741	6.25926		AF138	1.2	1.47692	2.76923	2.16923	1.93846	1.38462	1.47692
AF124	0.592593	0.685185	1.85185	5.25926	6.2963	9.31481	4		AG125	1.15385	1.15385	1.93846	6.18462	15.1385	7.47692	4.33846
AF125	0.351852	0.925926	2.48148	3.88889	4.35185	3.72222	2.03704		AG135	1.10769	1.52308	3.13846	2.35385	2.53846	1.52308	1.47692
AG101	0.462963	0.87037	4.25926	8.53704	7.05556	7.38889	3.90741		AG169	1.06154	1.10769	1.2	4.70769	9.73846	6.55385	4.33846
AG119	0.351852	0.518519	2.74074	6.24074	6.68519	9.14815	5.42593		AG177	0.923077	0.923077	5.58462	6.36923	3	1.70769	1.43077
AF50	0.333333	0.5	1.12963	6.03704	10.6481	15.537	12.3333		AF122	0.738462	0.507692	1.33846	8.95385	6.36923	2.58462	1.61538
AH44	0.45283	1.41509	6.66038	5.11321	4.20755	3.37736	2		AG35	2.03226	3.09677	11.6129	7.64516	4.35484	2.32258	2.90323
AE87	0.415094	1.73585	4.50943	4.03774	4.54717	3.69811	2.20755		AG77	0.967742	1.74194	5.80645	10.4516	7.74194	4.83871	3.09677
AE107	0.433962	1.83019	4.96226	3.28302	3.43396	2.84906	2.22642		AG117	1.25806	1.93548	8.51613	10.9355	13.5484	6.87097	4.74194
AF167	0.773585	4.33962	2.98113	2.4717	2	1.64151	1.49057		AH69	1.45161	1.16129	3.77419	21.871	20.0323	8.70968	5.90323
AF92	0.301887	0.433962	0.773585	1.01887	1.15094	1.01887	1.11321		AH85	0.967742	1.06452	2.80645	17.0323	38.4194	19.4516	9.77419
AG48	0.45283	0.396226	0.566038	1.20755	0.830189	1.01887	1.11321		AH7	0.774194	1.35484	3.87097	1.74194	2.12903	1.54839	1.25806
AG57	0.348837	0.436047	0.540698	0.680233	0.697674	0.697674	0.784884		AG122	1.23529	1.41176	3.35294	17.5588	12.1765	5.02941	2.29412
AG71	0.226744	0.436047	0.575581	0.645349	0.593023	0.889535	0.924419		AG167	1.32353	1.32353	2.82353	11.8235	7.05882	3.61765	2.73529
AG105	0.401163	0.505814	0.593023	0.662791	0.697674	0.802326	0.889535		AG10	1.5	1.5	3.97059	13.5882	11.1176	4.32353	2.38235
NHP1-AF179 (control 1)	0.305085	0.330508	0.635593	2.31356	6.02542	19.9831	21.7627		AG148	1.67647	1.67647	1.67647	2.20588	2.20588	1.41176	1.14706
NHP1-AF115 (control 2)	0.254237	0.355932	1.44915	4.88136	4.88136	8.4661	6.48305		AH43	1.32353	1.41176	1.58824	1.58824	2.11765	1.14706	1.05882
irrelevant mAb	1.65254	0.864407	0.915254	0.940678	0.864407	1.19492	1.0678		AH57	0.882353	1.05882	1.23529	1.32353	2.38235	0.882353	0.794118
4G2 mAb	31.2712	44.4153	35.1102	14.6695	3	2.18644	1.32203		AH63	1.125	1.23214	1.33929	1.39286	1.71429	0.803571	1.28571
									AH73	1.23214	0.964286	1.07143	1.39286	1.66071	1.17857	1.125
									AG46	1.23214	1.01786	1.28571	1.5	1.66071	1.125	1.23214
									AG128	1.23214	1.125	1.125	1.44643	1.44643	1.23214	1.01786
									AG33	0.857143	0.964286	1.23214	1.82143	1.33929	0.910714	1.28571
									AB79	0.857143	0.642857	0.857143	1.39286	1.76786	1.125	0.857143
									AG78	1.2	0.933333	3.6	7.93333	5	3.4	1.73333
									AH71	1	1.4	3.66667	12.7333	26.3333	11.3333	5.6
									AG179	1	1.33333	2.26667	3.4	3.2	2.4	1.46667
									AG163	1.13333	1.26667	2.93333	3.46667	2.8	1.6	1.46667
									AG36	0.8	1.53333	1.8	1.66667	1.66667	0.933333	1.06667
									AE6	0.8	1.13333	1.06667	1.13333	1.33333	0.933333	0.6
									AG45	0.287234	0.351064	0.606383	0.670213		0.510638	0.510638
									AH37	0.319149	0.414894	0.351064	0.638298		0.446809	0.702128
									NHP1-AF179 (control 1)	0.223404	0.574468	0.925532	1.88298		1.88298	2.1383
									NHP1-AF115 (control 2)	0.255319	0.446809	0.542553	0.829787		16.0213	10.3723
									irrelevant mAb	1.18085	0.510638	0.159574	0.287234		0.287234	0.223404
									4G2 mAb	35.1702	44.9362	18.5106	4.30851		0.414894	0.223404
